# Supplementary material for: The medieval bronze doors of San Zeno, Verona: combining material analyses and art history
Source: Herit Sci. 2024 Jan 25;12(1):26. doi: 10.1186/s40494-024-01143-2 (PMC10811183; doi:10.1186/s40494-024-01143-2)
Supplement: Supplementary file 2 — Additional file 2: Table S1. Chemical composition of the different metal parts of the bronze doors. Model 1. 3D-model of the left wing of the metal doors from San Zeno, Verona, Italy. https://sketchfab.com/3d-models/verona-san-zeno-maggiore-left-4abf577fd5d042e8b3af6d76780ef6ca. Model 2. 3D-model of the right wing of the metal doors from San Zeno, Verona, Italy. https://sketchfab.com/3d-models/verona-san-zeno-maggiore-right-9d1bd2889dcd450e8bc97e1d1cee7d5e. [file 40494_2024_1143_MOESM2_ESM.xlsx]

## Sheet: Verona door
no. XRF	no.	panel	no. an. panel	x	y	door	location	location 2	Cu	Zn	Sn	Pb	Fe	Ag	As	Sb	other (≥0,1 wt,%)
SZ A1 1	20_VER_0001	A1	1	25	28	Verona San Zeno	panel	background	88.6	0.1	9.3	1	0.8	0.1		0.1
SZ A1 2	20_VER_0002	A1	2	3	16	Verona San Zeno	panel	background	89	0.1	8.5	1	1	0.1		0.2	Ti
SZ A1 3	20_VER_0003	A1	3	12	12	Verona San Zeno	panel	angel skirt	82.5	0.1	13.7	1.7	1.4	0.1		0.3	Ti
SZ A1 4	20_VER_0004	A1	4	-4	30	Verona San Zeno	decoration left		86.4	0.1	10.2	1.2	1.7	0.1		0.1	Ti
SZ A1 5	20_VER_0005	A1	5	28	46	Verona San Zeno	decoration top		89.1	0.2	7.9	1.2	1.2	0.1		0.1	Ti
SZ A2 1	20_VER_0006	A2	1	9	46	Verona San Zeno	panel	top	84.3	0.1	12.7	1.2	1.4	0.1		0.1
SZ A2 2	20_VER_0007	A2	2	24	44	Verona San Zeno	panel	top	81.9	0.1	14.4	1.9	1.3	0.1		0.2	Ti
SZ A2 3	20_VER_0008	A2	3	31	12	Verona San Zeno	panel	skirt Christ	85.2	0.1	12.4	1.3	0.7	0.1		0.1	Ti
SZ A2 4	20_VER_0009	A2	4	28	44	Verona San Zeno	decoration left		69.6	0.5	21.8	3.3	4.1	0.1		0.3	Mn, Sr, Ti 0,3
SZ A2 5	20_VER_0010	A2	5	-1	22	Verona San Zeno	decoration top		88.6	0.1	8.7	1.4	0.9	0.1		0.1
SZ A2 6	20_VER_0011	A2	6	21	53	Verona San Zeno	head upper left		78.2	0.3	15.5	1.8	3.6	0.1		0.2	Mn, Sr, Ti 0,2
SZ A3 1	20_VER_0012	A3	1	5	10	Verona San Zeno	panel	background	83.6	9.4		5.4	1	0.1	0.2	0.3	Nb
SZ A3 2	20_VER_0013	A3	2	38	8	Verona San Zeno	panel	background	84.7	8.7		4.8	0.9	0.1	0.4	0.3	Nb, Ti
SZ A3 3	20_VER_0014	A3	3	33	30	Verona San Zeno	panel	donkey	83.3	9.7		5.3	0.9	0.1	0.3	0.3	Nb
SZ A3 4	20_VER_0015	A3	4	-8	20	Verona San Zeno	decoration left		82.6	9.7		6.1	0.9	0.1	0.2	0.3	Nb
SZ A3 5	20_VER_0016	A3	5	-4	51	Verona San Zeno	head upper left		86.6	0.1	10.1	1.2	1.6	0.1		0.1	Ti 0,2
SZ A3 6	20_VER_0017	A3	6	20	52	Verona San Zeno	decoration top		84.2	8.8		5.2	1.1	0.1	0.2	0.3	Nb, Ti
SZ a4 1	20_VER_0018	A4	1	10	8	Verona San Zeno	panel	background	85.9	0.2	8.4	3.8	0.9	0.1	0.2	0.2	Ti 0,3
SZ a4 2	20_VER_0019	A4	2	6	32	Verona San Zeno	panel	background	89	0.2	7.1	2.1	1.2	0.1		0.2	Ti
SZ a4 3	20_VER_0020	A4	3	11	19	Verona San Zeno	panel	skirt 2nd from left	88.8	0.2	8.2	1.6	0.9			0.2
SZ a4 4	20_VER_0021	A4	4	-3	30	Verona San Zeno	decoration left		83.8	8.2		6	1.3	0.1	0.2	0.3	Nb, Ti
SZ a4 5	20_VER_0022	A4	5	-7	50	Verona San Zeno	head upper left		65.5	1.5	19.4	2.5	9.5	0.1		0.4	Mn 0,2, Sr 0,2, Zr, Ti 0,6
SZ a4 6	20_VER_0023	A4	6	30	46	Verona San Zeno	decoration top		79.8	9.6		8.3	1.5	0.1	0.2	0.3	Nb, Ti
SZ a5 1	20_VER_0024	A5	1	6	10	Verona San Zeno	panel	background	87.1	0.1	10.1	1.4	0.9	0.1		0.2
SZ a5 2	20_VER_0025	A5	2	33	10	Verona San Zeno	panel	background	86.4	0.2	10.3	1.5	1.1	0.1		0.2	Ti
SZ a5 3	20_VER_0026	A5	3	11	10	Verona San Zeno	panel	first person bottom	86.7	0.2	10.2	1.1	1.5	0.1		0.2	Ti
SZ a5 4	20_VER_0027	A5	4	-2	12	Verona San Zeno	decoration left		82.2	10.2		5.9	1.1	0.1	0.2	0.3	Nb
SZ a5 5	20_VER_0028	A5	5	-7	55	Verona San Zeno	head upper left		77	0.7	13.4	2.6	5.5	0.1		0.2	Mn, Sr, Ti 0,3
SZ a5 6	20_VER_0029	A5	6	20	50	Verona San Zeno	decoration top		83.1	10		5.2	1.1	0.1	0.2	0.3	Nb
SZ A6 1	20_VER_0030	A6	1	12	6	Verona San Zeno	panel		84.8	0.2	9.1	4.1	1.4	0.1		0.2
SZ A6 2	20_VER_0031	A6	2	3	39	Verona San Zeno	panel		83.5	0.2	10.4	4	1.3	0.1		0.3	Ti
SZ A6 3	20_VER_0032	A6	3	22	37	Verona San Zeno	panel	castle	83.4	0.2	10.1	4.2	1.5	0.1		0.2	Ti
SZ A6 4	20_VER_0033	A6	4	-4	37	Verona San Zeno	decoration left		79.6	13.2	1.6	2.7	2.3	0.1	0.1	0.2	Nb, Ti 0,2
SZ A6 5	20_VER_0034	A6	5	-8	37	Verona San Zeno	decoration left		79.1	14.4	1.4	2.7	1.8	0.1	0.1	0.2	Nb, Ti
SZ A6 6	20_VER_0035	A6	6	-4	61	Verona San Zeno	head upper left		78.5	15.9	0.7	1.3	2.9	0.1	0.1	0.2	Nb, Ti 0,2
SZ A6 7	20_VER_0036	A6	7	10	49	Verona San Zeno	decoration top		82.7	9.8		5.3	1.4	0.1	0.2	0.3	Nb, Ti
SZ A6 8	20_VER_0037	A6	8	10	53	Verona San Zeno	decoration top		84.3	10.2		3.3	1.4	0.1	0.2	0.3	Nb, Ti
SZ A7 1	20_VER_0038	A7	1	20	34	Verona San Zeno	panel	background	83.4	0.3	9.9	3.5	2.3	0.1		0.2	Ti 0,2
SZ A7 2	20_VER_0039	A7	2	12	9	Verona San Zeno	panel	background	85.2	0.2	8.8	3.6	1.7	0.1		0.2	Ti
SZ A7 3	20_VER_0040	A7	3	14	22	Verona San Zeno	panel	skirt 1st left	88.1	0.2	7.2	2.9	1.1	0.1	0.1	0.2
SZ A7 4	20_VER_0041	A7	4	-4	58	Verona San Zeno	head upper left		72.1	20.3	0.8	4.3	1.9	0.1	0.1	0.2	Nb 0,2
SZ A8 1	20_VER_0042	A8	1	15	5	Verona San Zeno	panel	background	80.8	0.2	12.7	3.6	1.8	0.2		0.3	Pd 0,4
SZ A8 2	20_VER_0043	A8	2	38	35	Verona San Zeno	panel	background	84	0.2	10.8	3.4	0.7	0.2		0.3	Pd 0,4
SZ A8 3	20_VER_0044	A8	3	30	45	Verona San Zeno	panel	tree	82.3	0.2	11.7	3.8	1.1	0.2		0.3	Pd 0,3
SZ A8 4	20_VER_0045	A8	4	-4	52	Verona San Zeno	head upper left		77.6	10.8	3.1	6	0.9	0.2	0.4	0.6	Pd 0,4
SZ B1 1	20_VER_0046	B1	1	17	35	Verona San Zeno	panel	background	86.1	0.3	11.3	0.9	1	0.1		0.2
SZ B1 2	20_VER_0047	B1	2	37	10	Verona San Zeno	panel	background	85.4	0.1	12.2	0.9	1.1	0.1		0.2
SZ B1 3	20_VER_0048	B1	3	10	34	Verona San Zeno	panel	crib	85.5	0.5	11.4	1.3	0.8	0.1		0.2
SZ B1 4	20_VER_0049	B1	4	-2	28	Verona San Zeno	decoration left		88.7	0.1	9.7	0.7	0.6	0.1		0.1
SZ B1 5	20_VER_0050	B1	5	20	48	Verona San Zeno	decoration top		80	13.8	0	4.7	0.8	0.1	0.2	0.3	Nb
SZ B1 6	20_VER_0051	B1	6	-7	52	Verona San Zeno	head upper left		78.1	0.5	14.5	3.2	3.1	0.1		0.2	Ti 0,2
SZ B2 1	20_VER_0052	B2	1	2	10	Verona San Zeno	panel	background	85.5	0.1	11	1.6	1.4	0.1		0.1	Ti
SZ B2 2	20_VER_0053	B2	2	31	44	Verona San Zeno	panel	background	87	0.1	10.3	1.6	0.8	0.1		0.1
SZ B2 3	20_VER_0054	B2	3	34	25	Verona San Zeno	panel	skirt first from top right	86.2	0.1	10.5	1.7	1.2	0.1		0.1	Ti
SZ B2 4	20_VER_0055	B2	4	19	2	Verona San Zeno	panel	base (soil)	67.7	0.9	21.8	2	6.5	0.2		0.3	Mn, Sr, Zr, Ti 0,3
SZ B2 5	20_VER_0056	B2	5	-6	20	Verona San Zeno	decoration left		87.5	0.1	9.6	1.1	1.4	0.1		0.2
SZ B2 6	20_VER_0057	B2	6	20	49	Verona San Zeno	decoration top		86.2	0.2	10.3	1.4	1.7	0.1		0.1
SZ B2 7	20_VER_0058	B2	7	-6	20	Verona San Zeno	head upper left		81	0.3	13.1	2.1	3	0.1		0.2	Mn, Ti
SZ B3 1	20_VER_0059	B3	1	13	15	Verona San Zeno	panel	background	89	0.1	8.5	1.1	1	0.1		0.2
SZ B3 2	20_VER_0060	B3	2	28	17	Verona San Zeno	panel	background	85.9	0.1	11.2	1.5	1	0.1		0.2
SZ B3 3	20_VER_0061	B3	3	7	14	Verona San Zeno	panel	Christ	81.2	0.2	13	2.7	2.4	0.1		0.3	Ti
SZ B3 4	20_VER_0062	B3	4	28	26	Verona San Zeno	panel	Skirt 1st top right	87.2	0.1	10.1	1.2	0.9	0.1		0.2	Ti
SZ B3 5	20_VER_0063	B3	5	-7	24	Verona San Zeno	decoration left		81.8	9.9		6.3	1.2	0.1	0.2	0.3	Nb, Ti
SZ B3 6	20_VER_0064	B3	6	16	59	Verona San Zeno	decoration top		83.9	9.4		4.7	1.2	0.1	0.2	0.3	Nb, Ti
SZ B3 7	20_VER_0065	B3	7	44	35	Verona San Zeno	decoration right		81.4	10		6.7	1.1	0.1	0.2	0.3	Nb, Ti
SZ B3 8	20_VER_0066	B3	8	-5	50	Verona San Zeno	head upper left		86.4	0.1	9.3	2.5	1.3	0.1		0.2	Ti
SZ b4 1	20_VER_0067	B4	1	11	4	Verona San Zeno	panel	background	86.9	0.2	9.1	1.6	1.7	0.1		0.1	Ti
SZ b4 2	20_VER_0068	B4	2	27	40	Verona San Zeno	panel	background	89	0.2	7.8	1.8	0.9	0.1		0.2
SZ b4 3	20_VER_0069	B4	3	27	31	Verona San Zeno	panel	background	88.6	0.2	8.4	1.6	0.9	0.1		0.2
SZ b4 4	20_VER_0070	B4	4	16	15	Verona San Zeno	panel	skirt 2nd from right	84.3	0.2	10.6	2.5	1.9	0.1		0.2	Ti
SZ b4 5	20_VER_0071	B4	5	-5	25	Verona San Zeno	decoration left		82.2	10.8		4.9	1.3	0.1	0.2	0.3	Nb, Ti
SZ b4 6	20_VER_0072	B4	6	-5	52	Verona San Zeno	head upper left		79.1	0.7	13.4	2.1	3.8	0.1		0.2	Mn, Sr, Ti 0,3
SZ b4 7	20_VER_0073	B4	7	25	48	Verona San Zeno	decoration top		85.2	9.5		3.8	0.8	0.1	0.2	0.3	Nb, Ti
SZ b5 1	20_VER_0074	B5	1	2	37	Verona San Zeno	panel	blue background	76.2	0.3	13.2	6.4	3.2	0.1	0.2	0.2	Mn, Ti 0,2
SZ b5 2	20_VER_0075	B5	2	42	3	Verona San Zeno	panel	blue background	81	0.2	11	5	2.2	0.1	0.2	0.1	Ti 0,2
SZ b5 3	20_VER_0076	B5	3	30	10	Verona San Zeno	panel	red skirt solder right	46.6		9	25.7	2.8	0.1	1.4	0.1	Re 0,3, Hg 13,5
SZ b5 4	20_VER_0077	B5	4	7	34	Verona San Zeno	panel	red angel left side	36.2		7.9	37.5		0.1	0.6	0.1	Se, Br 0,7, Ag, Sb, Re 0,3, Hg 16,6
SZ b5 5	20_VER_0078	B5	5	24	16	Verona San Zeno	panel	golden skirt Christ	62.1		9	23.5	1.7	0.1	1.1	0.2	Re 0,6, Au 1,6
SZ b5 6	20_VER_0079	B5	6	21	24	Verona San Zeno	panel	Christ chest	57.1	0.2	8.4	31.7	2.2	0.1		0.2	Ti
SZ b5 7	20_VER_0080	B5	7	-6	16	Verona San Zeno	decoration left		80.6	11.1		6.1	1.4	0.1	0.2	0.3	Nb, Ti
SZ b5 8	20_VER_0081	B5	8	-4	48	Verona San Zeno	head upper left		84.8	0.3	9.8	2.6	2.2	0.1		0.2	Ti
SZ b5 9	20_VER_0082	B5	9	24	96	Verona San Zeno	decoration top		83.4	11.6	0	2.6	1.9	0.1	0.2	0.2	Nb
SZ B5 10	20_VER_0083	B5	10	?	?	Verona San Zeno	panel	Angel right wing	42		7.7	33.3		0.1	0.8	0.1	Se, Br 0,7, Ag, Sb, Re 0,4, Hg 14,9
SZ B5 11	20_VER_0084	B5	11	?	?	Verona San Zeno	panel	Cross top centre	86.9	0.2	8.4	3.1	1.1	0.1		0.1
SZ B5 12	20_VER_0085	B5	12	?	?	Verona San Zeno	panel	golden skirt solder right	55.2		10.1	26.7	1.4	0.1	1.4	0.1	Re 0,3, Hg 2,8, Au 1,6
SZ B5 13	20_VER_0086	B5	13	?	?	Verona San Zeno	panel	skirt central soldier left	72.5		10	15.2	0.9	0.2	0.6	0.1	Re 0,4
SZ B5 14	20_VER_0087	B5	14	?	?	Verona San Zeno	panel	skirt soldier left	82.4	0.2	8.2	7.5	1.2	0.1	0.2	0.2
SZ B5 15	20_VER_0088	B5	15	?	?	Verona San Zeno	panel	arm solder left	76.6	0.3	12.5	7.5	2.6	0.1	0.2	0.2	Mn
SZ B5 16	20_VER_0089	B5	16	?	?	Verona San Zeno	panel	blue background	79	0.3	11.9	4.7	3.4	0.1	0.2	0.1	Ti 0,3
SZ B6 1	20_VER_0090	B6	1	6	5	Verona San Zeno	panel	background	76.7	0.2	6.4	2.3	14	0.1		0.1	Ti 0,2
SZ B6 2	20_VER_0091	B6	2	5	23	Verona San Zeno	panel		84.9	0.2	9.8	3.3	1.3	0.1		0.2	Ti
SZ B6 3	20_VER_0092	B6	3	39	39	Verona San Zeno	panel	blue background	78.8	0.3	13.5	3.9	2.9	0.1		0.2	Ti 0,3
SZ B6 4	20_VER_0093	B6	4	34	35	Verona San Zeno	panel	red angel right wing	43.5		10.9	28.8	1	0.1	1.1	0.2	Re 0,4, Hg 13,2
SZ B6 5	20_VER_0094	B6	5	4	36	Verona San Zeno	panel	angel left wing	80	0.2	11.5	6.2	1.5	0.1	0.2	0.2	Ti
SZ B6 6	20_VER_0095	B6	6	-1	30	Verona San Zeno	decoration left	red colour	47.2	3.5	2.3	29.8	1.7	0.1	1.1	0.3	Re 3,4, Hg 9,9
SZ B6 7	20_VER_0096	B6	7	-4	30	Verona San Zeno	decoration left		85.2	9.4		3.4	1.3	0.1	0.2	0.3	Nb, Ti
SZ B6 8	20_VER_0097	B6	8	-7	18	Verona San Zeno	decoration left		83.1	9.7		4.5	1.8	0.1	0.2	0.3	Nb, Ti
SZ B6 9	20_VER_0098	B6	9	-5	54	Verona San Zeno	head upper left		82.2	0.5	11.4	3.1	2.1	0.1		0.2	Mn, Ti 0,3
SZ B6 10	20_VER_0099	B6	10	20	49	Verona San Zeno	decoration top		79.7	9.1		8.3	1.8	0.1	0.3	0.3	Nb, Ti 0,4
SZ B6 11	20_VER_0100	B6	11	46	30	Verona San Zeno	decoration top		83	8.9		5.9	1.3	0.1	0.2	0.3	Nb, Ti
SZ B7 1	20_VER_0101	B7	1	10	30	Verona San Zeno	panel	background	83.4	0.2	9.8	3.8	2.3	0.1		0.3	Ti 0,2
SZ B7 2	20_VER_0102	B7	2	17	12	Verona San Zeno	panel	background	83.2	0.3	9.7	3.7	2.6	0.1		0.2	Ti 0,2
SZ B7 3	20_VER_0103	B7	3	8	20	Verona San Zeno	panel	table	81.6	0.2	12	5.6		0.1	0.2	0.3
SZ B7 4	20_VER_0104	B7	4	-3	32	Verona San Zeno	decoration left		81.2	11		5.3	1.6	0.1	0.3	0.3	Nb, Ti
SZ B7 5	20_VER_0105	B7	5	-7	32	Verona San Zeno	decoration left		82.4	12.5		3.3	1	0.1	0.2	0.2	Nb, Ti
SZ B7 6	20_VER_0106	B7	6	-7	56	Verona San Zeno	head upper left		76.5	19.3		2.4	1.1	0.1	0.2	0.2	Zr, Nb 0,2, Ti
SZ B7 7	20_VER_0107	B7	7	10	57	Verona San Zeno	decoration top		78.6	13.4	1.8	3.1	2.4	0.1		0.2	Nb, Ti 0,2
SZ B7 8	20_VER_0108	B7	8	10	48	Verona San Zeno	decoration top		80.2	12.1	1.7	3.3	2.2	0.1		0.2	Nb, Ti
SZ B8 1	20_VER_0109	B8	1	33	4	Verona San Zeno	panel	background	83.7	0.2	9.7	3.8	1.8	0.2		0.4	Pd 0,4
SZ B8 2	20_VER_0110	B8	2	18	39	Verona San Zeno	panel	background	85.8	0.2	8.9	3.2	1.1	0.1		0.4	Pd 0,3
SZ B8 3	20_VER_0111	B8	3	20	20	Verona San Zeno	panel	angel skirt	84.2	0.2	10.1	2.9	1.6	0.1		0.5	Pd 0,4
SZ C1 1	20_VER_0112	C1	1	9	10	Verona San Zeno	panel	background	81.1	0.2	14.2	2.5	1.7	0.1		0.2
SZ C1 2	20_VER_0113	C1	2	4	27	Verona San Zeno	panel	background	84.7	0.1	11.6	2.3	1	0.1		0.2
SZ C1 3	20_VER_0114	C1	3	27	9	Verona San Zeno	panel	right foot Adam	56	1.3	30	4	7.8	0.1		0.5	Mn, Sr 0,2, Zr
SZ C1 4	20_VER_0115	C1	4	-5	116	Verona San Zeno	decoration left		86.2	0.1	10	1.7	1.6	0.1		0.2
SZ C1 5	20_VER_0116	C1	5	44	25	Verona San Zeno	decoration right		84.6	0.2	11.3	1.6	1.9	0.1		0.2	Ti
SZ C1 6	20_VER_0117	C1	6	-6	48	Verona San Zeno	head upper left		75.8	2.1	11.4	7.1	3	0.1		0.2	Mn, Ti 0,2
SZ C2 1	20_VER_0118	C2	1	15	4	Verona San Zeno	panel	background	85.8	0.1	10.7	1.6	1.3	0.1		0.2	Ti
SZ C2 2	20_VER_0119	C2	2	17	40	Verona San Zeno	panel	background	84.4	0.1	12	2	1.2	0.1		0.2
SZ C2 3	20_VER_0120	C2	3	37	35	Verona San Zeno	panel	castle	85.2	0.1	11.4	1.5	1.2	0.1		0.2	Ti
SZ C2 4	20_VER_0121	C2	4	15	42	Verona San Zeno	panel	castle	69.6	0.5	20.6	2.6	5.5	0.1		0.5	Mn, Sr, Zr, Ti 0,3
SZ C2 5	20_VER_0122	C2	5	-2	38	Verona San Zeno	decoration left		87.1	0.1	10.8	0.6	1.1	0.1		0.1
SZ C2 6	20_VER_0123	C2	6	20	50	Verona San Zeno	decoration top		86.3	0.2	10.5	1.2	1.5	0.1		0.2
SZ C2 7	20_VER_0124	C2	7	49	37	Verona San Zeno	decoration right		89	0.1	8.8	0.8	0.9	0.1		0.1
SZ C2 8	20_VER_0125	C2	8	-6	52	Verona San Zeno	head upper left		86.2	0.2	10.1	1.4	1.6	0.1		0.2	Ti
SZ C2 9	20_VER_0126	C2	9	47	53	Verona San Zeno	head upper right		75	0.3	18.3	1.9	3.8	0.1		0.2	Sr, Ti 0,2
SZ C3 1	20_VER_0127	C3	1	10	6	Verona San Zeno	panel	background	87.1	0.1	10.5	1.1	0.9	0.1		0.2
SZ C3 2	20_VER_0128	C3	2	6	38	Verona San Zeno	panel	background	84.7	0.1	12.4	1.5	0.9	0.1		0.2
SZ C3 3	20_VER_0129	C3	3	28	20	Verona San Zeno	panel	table	62.3	0.9	24.8	2.9	7.8	0.1		0.5	Mn, Sr, Ti 0,4
SZ C3 4	20_VER_0130	C3	4	16	41	Verona San Zeno	panel	roof	52	1.1	32.4	2.9	9.9	0.2		0.6	Mn, Sr 0,2, Zr, Ti 0,6
SZ C3 5	20_VER_0131	C3	5	26	47	Verona San Zeno	decoration top		81.2	9.5		7.5	1	0.1	0.2	0.3	Nb, Ti
SZ C3 6	20_VER_0132	C3	6	48	46	Verona San Zeno	decoration right		80.8	10.2		6.7	1.6	0.1	0.2	0.3	Nb, Ti
SZ C3 7	20_VER_0133	C3	7	-6	54	Verona San Zeno	head upper left		81.3	0.5	11.7	3	2.8	0.1		0.2	Mn, Ti 0,2
SZ C3 8	20_VER_0134	C3	8	45	50	Verona San Zeno	head upper right		75.7	0.6	15.4	3.7	3.9	0.1		0.2	Mn, Sr, Ti 0,3
SZ c4 1	20_VER_0135	C4	1	-7	48	Verona San Zeno	head upper left		81.2	0.5	11.5	3.1	3.1	0.1		0.2	Mn, Ti 0,2
SZ c4 2	20_VER_0136	C4	2	25	43	Verona San Zeno	decoration top		60.8	9.3		27.3	2.1	0.1		0.4
SZ c4 3	20_VER_0137	C4	3	46	46	Verona San Zeno	head upper right		78.3	1	13.4	2.8	3.8	0.1		0.2	Mn, Sr, Ti 0,3
SZ c4 4	20_VER_0138	C4	4	7	35	Verona San Zeno	panel	background	85.1	0.2	12.2	1	1	0.1		0.2	Ti
SZ c4 5	20_VER_0139	C4	5	7	5	Verona San Zeno	panel	background	86.8	0.1	11.1	0.8	0.9	0.1		0.2
SZ c4 6	20_VER_0140	C4	6	34	12	Verona San Zeno	panel	skirt 1st person from right	86	0.2	10.5	1.1	1.6	0.1		0.2	Ti 0,2
SZ c4 7	20_VER_0141	C4	7	43	22	Verona San Zeno	decoration right		83.2	9		5.9	1.2	0.1	0.2	0.3	Nb, Ti
SZ c4 8	20_VER_0142	C4	8	-3	22	Verona San Zeno	decoration left		85.1	8.2		4.9	1.1	0.1	0.2	0.3	Nb, Ti
SZ c5 1	20_VER_0143	C5	1	5	42	Verona San Zeno	panel	background	86.8	0.2	8	3.9	0.8	0.1		0.2
SZ c5 2	20_VER_0144	C5	2	2	32	Verona San Zeno	panel	background	90.4	0.2	6.5	1.9	0.9	0.1		0.1
SZ c5 3	20_VER_0145	C5	3	15	18	Verona San Zeno	panel	bank	86.8	0.2	9.1	2.1	1.5	0.1		0.2	Ti
SZ c5 4	20_VER_0146	C5	4	10	25	Verona San Zeno	panel	angel wing	79.6	0.4	12.9	3.3	3.1	0.1		0.2	Mn, Sr, Ti 0,2
SZ c5 5	20_VER_0147	C5	5	30	15	Verona San Zeno	panel	lady left	87.7	0.2	7.9	2.5	1.4	0.1		0.1	Ti 0,2
SZ c5 6	20_VER_0148	C5	6	33	15	Verona San Zeno	panel	lady right	85.9	0.2	9.2	2.5	1.8	0.1		0.2	Ti
SZ c5 7	20_VER_0149	C5	7	-2	6	Verona San Zeno	decoration left		82.6	10.1		5.6	1	0.1	0.2	0.3	Nb
SZ c5 8	20_VER_0150	C5	8	-6	8	Verona San Zeno	decoration left		81.6	9.8		6.2	1.5	0.1	0.2	0.3	Nb, Ti 0,2
SZ c5 9	20_VER_0151	C5	9	-9	52	Verona San Zeno	head upper left		77.7	0.8	14.2	2.9	3.6	0.1		0.2	Cr, Mn, Sr, Ti 0,2
SZ c5 10	20_VER_0152	C5	10	15	46	Verona San Zeno	decoration top		84.5	9.1		4.3	1.3	0.1	0.2	0.3	Nb, Ti 0,2
SZ c5 11	20_VER_0153	C5	11	15	50	Verona San Zeno	decoration top		84.3	8.8		4.7	1.3	0.1	0.2	0.3	Nb
SZ c5 12	20_VER_0154	C5	12	42	53	Verona San Zeno	head upper right		76.9	0.7	14.1	3.8	3.7	0.1		0.2	Mn, Sr, Ti 0,2
SZ c5 13	20_VER_0155	C5	13	38	30	Verona San Zeno	decoration right		80	12.1		6.4	0.8	0.1	0.2	0.2	Nb
SZ c5 14	20_VER_0156	C5	14	42	35	Verona San Zeno	decoration right		79.6	11.9		6.8	1.1	0.1	0.2	0.3	Nb
SZ c6 1	20_VER_0157	C6	1	5	44	Verona San Zeno	panel	background	78.7	0.2	9	10.3	1.3	0.1	0.2	0.2
SZ c6 2	20_VER_0158	C6	2	33	43	Verona San Zeno	panel	background	86.4	0.3	8.8	2.7	1.3	0.1		0.2	Ti
SZ c6 3	20_VER_0159	C6	3	18	33	Verona San Zeno	panel	hair	81.7	0.3	11	4.4	1.9	0.1		0.3	Ti 0,2
SZ c6 4	20_VER_0160	C6	4	17	17	Verona San Zeno	panel	nose	85.5	0.2	8.9	3.9	0.8	0.1	0.1	0.2	Ti 0,2
SZ c6 5	20_VER_0161	C6	5	-2	22	Verona San Zeno	decoration left		82.3	10.1	0.1	5.4	1.2	0.1	0.2	0.3	Nb, Ti
SZ c6 6	20_VER_0162	C6	6	-5	22	Verona San Zeno	decoration left		80.7	11.1		5.8	1.6	0.1	0.1	0.3	Nb, Ti 0,2
SZ c6 7	20_VER_0163	C6	7	-5	50	Verona San Zeno	head upper left		82.4	0.4	11.7	1.6	3.3	0.1		0.2	Ti 0,3
SZ c6 8	20_VER_0164	C6	8	8	46	Verona San Zeno	decoration top		83.4	8.3		6.4	1.3	0.1	0.3	0.3	Nb
SZ c6 9	20_VER_0165	C6	9	8	51	Verona San Zeno	decoration top		80.9	9.5		6.7	1.9	0.1	0.3	0.3	Nb, Ti
SZ c6 10	20_VER_0166	C6	10	44	55	Verona San Zeno	head upper right		83.6	0.4	10	2.8	2.6	0.1		0.2	Mn, Ti 0,2
SZ c6 11	20_VER_0167	C6	11	42	39	Verona San Zeno	decoration right		83.8	10.8		3.9	0.8	0.1	0.2	0.3	Nb
SZ c6 12	20_VER_0168	C6	12	45	9	Verona San Zeno	decoration right		80.6	12.8		4.5	1.3	0.1	0.2	0.3	Nb, Ti
SZ C7 1	20_VER_0169	C7	1	24	5	Verona San Zeno	panel	background	76	0.2	17.4	3.4	2.3	0.1		0.5
SZ C7 2	20_VER_0170	C7	2	24	6	Verona San Zeno	panel	arm person centre	87.6	0.2	6.2	4.2	1.1	0.1		0.4	Ni, Ti
SZ C7 3	20_VER_0171	C7	3	36	40	Verona San Zeno	panel	background	81.6	0.2	10.8	5.3	1.4	0.1	0.1	0.2	Ti
SZ C7 4	20_VER_0172	C7	4	-7	27	Verona San Zeno	decoration left		78.6	16.1	1	1.7	1.8	0.1	0.1	0.2	Nb, Ti 0,2
SZ C7 5	20_VER_0173	C7	5	0	27	Verona San Zeno	decoration left		81.6	14.2	0.8	1.1	1.7	0.1		0.2	Nb, Ti
SZ C7 6	20_VER_0174	C7	6	45	32	Verona San Zeno	decoration right		84.6	4.8	5.5	2.8	1.7	0.1	0.2	0.2	Ti 0,2
SZ C7 7	20_VER_0175	C7	7	48	32	Verona San Zeno	decoration right		85.3	5.7	5.2	2.3	1	0.1	0.2	0.2	Sr
SZ C7 8	20_VER_0176	C7	8	48	56	Verona San Zeno	head upper right		74.7	20.7	0.6	1.6	1.8	0.1	0.1	0.2	Nb 0,2, Ti
SZ C7 9	20_VER_0177	C7	9	10	48	Verona San Zeno	decoration top		81.9	12.8	1.2	1.4	2.1	0.1	0.1	0.2	Nb, Ti
SZ C7 10	20_VER_0178	C7	10	10	53	Verona San Zeno	decoration top		80.4	14.3	1.3	1.8	1.7	0.1	0.1	0.2	Nb
SZ C8 1	20_VER_0179	C8	1	15	7	Verona San Zeno	panel	background	80.7	0.2	14	2.7	1.5	0.1		0.4	Pd 0,3
SZ C8 2	20_VER_0180	C8	2	28	21	Verona San Zeno	panel	skirt central person	81.1	0.3	13.9	2.2	1.6	0.2		0.4	Pd 0,5
SZ C8 3	20_VER_0181	C8	3	22	12	Verona San Zeno	panel	wheels	80.6	0.2	14.4	2.7	1.3	0.2		0.4	Pd 0,4
SZ C8 4	20_VER_0182	C8	4	-6	30	Verona San Zeno	decoration left		79.1	15.9	1.4	1.2	1.5	0.1		0.4	Pd 0,4
SZ C8 5	20_VER_0183	C8	5	48	56	Verona San Zeno	head upper right		79.6	14.7	0.8	1.9	2.4	0.1	0.1	0.2	Nb, Ti
SZ D1 1	20_VER_0184	D1	1	5	18	Verona San Zeno	panel	background	85.9	10.3	0	2.1	0.8	0.1	0.3	0.2	Zr, Nb, Ti
SZ D1 2	20_VER_0185	D1	2	20	44	Verona San Zeno	panel	background	86.6	9.3		2.7	0.6	0.1	0.4	0.2	Zr, Nb
SZ D1 3	20_VER_0186	D1	3	17	27	Verona San Zeno	panel	Eve leg	84.9	10.9	0	2.4	1	0.1	0.3	0.3	Zr, Nb
SZ D1 4	20_VER_0187	D1	4	33	30	Verona San Zeno	panel	God leg	84.4	11.2	0	2.9	0.8	0.1	0.3	0.3	Nb
SZ D1 5	20_VER_0188	D1	5	20	55	Verona San Zeno	decoration top		66.1	19.7	2.3	8.5	2.5	0.1		0.3	Nb, Ta 0,2, Ti 0,2
SZ D2 1	20_VER_0189	D2	1	4	16	Verona San Zeno	panel	background	82	13.6	0.5	1.8	1.6	0.1	0.1	0.2	Nb
SZ D2 2	20_VER_0190	D2	2	38	9	Verona San Zeno	panel	background	83.3	12.6	0.4	1.6	1.5	0.1	0.1	0.1	Nb
SZ D2 3	20_VER_0191	D2	3	35	29	Verona San Zeno	panel	pyre	82.6	12.7	0.4	1.8	1.9	0.1	0.1	0.2	Nb, Ti
SZ D2 4	20_VER_0192	D2	4	-7	20	Verona San Zeno	decoration left		83.9	11.5	0.1	2	1.9	0.1	0.2	0.2	Nb
SZ D2 5	20_VER_0193	D2	5	20	48	Verona San Zeno	decoration top		82.6	12.9		2.5	1.6	0.1	0.1	0.2	Nb
SZ D2 6	20_VER_0194	D2	6	-7	56	Verona San Zeno	head upper left	front	70	22.7	0.9	2.5	3	0.1	0.1	0.3	Nb, Ti 0,2
SZ D2 7	20_VER_0195	D2	7	-10	50	Verona San Zeno	head upper left	beard	82.4	12.5	0.3	2.6	1.6	0.1	0.2	0.2	Nb
SZ D3 1	20_VER_0196	D3	1	24	10	Verona San Zeno	panel	background	87.6	9.2		1.7	0.8		0.2	0.2	Zr, Nb, Ti
SZ D3 2	20_VER_0197	D3	2	3	13	Verona San Zeno	panel	background	88.2	9.1		1.2	0.8		0.2	0.2	Zr, Nb, Ti
SZ D3 3	20_VER_0198	D3	3	11	12	Verona San Zeno	panel	god skirt	88.1	9.1		1.5	0.7		0.3	0.2	Zr, Nb
SZ D3 4	20_VER_0199	D3	4	-3	12	Verona San Zeno	decoration left		81.8	11.3	1.4	3.3	1.7	0.1	0.1	0.2	Nb
SZ D3 5	20_VER_0200	D3	5	20	50	Verona San Zeno	decoration top		82.2	11.6	0.8	2.9	1.9	0.1	0.2	0.2	Nb
SZ D3 6	20_VER_0201	D3	6	-8	53	Verona San Zeno	head upper left		80.5	14.8	0.5	1	2.5	0.1	0.1	0.2	Nb, Ti
SZ D4 1	20_VER_0202	D4	1	40	3	Verona San Zeno	panel	background	81.5	10.2		6.3	1.1	0.1	0.3	0.3	Nb
SZ D4 2	20_VER_0203	D4	2	3	35	Verona San Zeno	panel	background	83.1	8.9		6	1.1	0.1	0.3	0.3	Nb, Ti
SZ D4 3	20_VER_0204	D4	3	20	32	Verona San Zeno	panel	tablets	83.5	8.9		5.5	1.3	0.1	0.3	0.3	Nb, Ti
SZ D4 4	20_VER_0205	D4	4	-3	12	Verona San Zeno	decoration left		82.8	13.3	0.6	1.3	1.5	0.1	0.1	0.2	Nb, Ti
SZ D4 5	20_VER_0206	D4	5	20	46	Verona San Zeno	decoration top		80.6	10.2	1.8	4.3	2.4	0.1	0.1	0.2	Nb, Ti 0,2
SZ D4 6	20_VER_0207	D4	6	-6	52	Verona San Zeno	head upper left		75	17.5	0.5	2.5	3.6	0.1	0.2	0.3	Nb, Ti 0,3
SZ D5 1	20_VER_0208	D5	1	32	4	Verona San Zeno	panel	background	85.7	10.9	0.1	1.4	1.5		0.1	0.1	Zr, Nb
SZ D5 2	20_VER_0209	D5	2	18	7	Verona San Zeno	panel	background	85.8	11		1.4	1.3		0.1	0.1	Zr, Nb
SZ D5 3	20_VER_0210	D5	3	16	40	Verona San Zeno	panel	background	88.5	8.1	0.1	1	1.7	0.1	0.1	0.2	Nb, Ti
SZ D5 4	20_VER_0211	D5	4	18	11	Verona San Zeno	panel	donkey	82.9	12.4	0.1	2.6	1.4	0.1	0.2	0.2	Nb
SZ D5 5	20_VER_0212	D5	5	-6	30	Verona San Zeno	decoration left		83.1	12.7		2.2	1.6	0.1	0.1	0.2	Nb
SZ D5 6	20_VER_0213	D5	6	50	20	Verona San Zeno	decoration top		81.9	10.5	1.5	3.3	2.2	0.1	0.2	0.2	Nb, Ti
SZ D5 7	20_VER_0214	D5	7	?	?	Verona San Zeno	head upper left		83.5	14.3		0.4	1.3	0.1	0	0.2	Zr, Nb
SZ D6 1	20_VER_0215	D6	1	6	6	Verona San Zeno	panel	background	82.2	0.2	12.1	3.4	1.5	0.1		0.3	Ti 0,2
SZ D6 2	20_VER_0216	D6	2	25	6	Verona San Zeno	panel	background	82.3	0.2	12.1	3.1	1.8	0.1		0.3	Ti 0,2
SZ D6 3	20_VER_0217	D6	3	18	12	Verona San Zeno	panel	jar	80	0.2	14.3	4.2	0.8	0.1		0.3	Ti
SZ D6 4	20_VER_0218	D6	4	16	20	Verona San Zeno	panel	cheek	82.7	0.2	11.4	4.2	1	0.1		0.3	Ti
SZ D6 5	20_VER_0219	D6	5	-3	8	Verona San Zeno	decoration left		82.3	13.5		1.6	2	0.1	0.1	0.1	Nb
SZ D6 6	20_VER_0220	D6	6	18	46	Verona San Zeno	decoration top		80.3	14.4	1	1.7	1.8	0.1	0.1	0.2	Nb, Ti
SZ D6 7	20_VER_0221	D6	7	-6	44	Verona San Zeno	head upper left		84.5	12.2		1.3	1.4	0.1	0.1	0.2	Zr, Nb, Ti
SZ D7 1	20_VER_0222	D7	1	0	11	Verona San Zeno	panel	background	84.9	0.2	8.8	3.8	1.8	0.1		0.2	Ti 0,2
SZ D7 2	20_VER_0223	D7	2	0	27	Verona San Zeno	panel	background	86.5	0.2	7.8	3.7	1.3	0.1		0.1	Ti
SZ D7 3	20_VER_0224	D7	3	19	11	Verona San Zeno	panel	background	90.1	0.2	6.6	2.1	0.5	0.1	0.1	0.1
SZ D7 4	20_VER_0225	D7	4	15	45	Verona San Zeno	panel	background	88.2	0.3	6.9	2.4	1.7	0.1		0.1	Ti
SZ D7 5	20_VER_0226	D7	5	-7	14	Verona San Zeno	decoration left		76.7	17	1.4	2.8	1.4	0.1	0.2	0.2	Nb, Ti
SZ D7 6	20_VER_0227	D7	6	-5	52	Verona San Zeno	head upper left		77.2	18.3	0.6	1.7	1.6	0.1	0.1	0.2	Nb 0,2
SZ D7 7	20_VER_0228	D7	7	13	54	Verona San Zeno	decoration top		79.5	14.2	0.6	2.9	2	0.1	0.2	0.2	Nb, Ti 0,2
SZ D8 1	20_VER_0229	D8	1	3	13	Verona San Zeno	panel	background	85.3	0.2	10.2	2.3	1.7	0.1		0.1	Ti
SZ D8 2	20_VER_0230	D8	2	24	14	Verona San Zeno	panel	background	84.3	0.2	10.6	3.1	1.3	0.1		0.1	Ti
SZ D8 3	20_VER_0231	D8	3	13	18	Verona San Zeno	panel	background	85	0.2	10.6	2.9	0.8	0.1	0.1	0.1	Ti 0,2
SZ D8 4	20_VER_0232	D8	4	-6	15	Verona San Zeno	head upper left		75.1	20.4	0.7	1.7	1.5	0.1	0.2	0.2	Nb 0,2
SZ D8 5	20_VER_0233	D8	5	45	26	Verona San Zeno	decoration right		83.3	0.7	10	3.7	1.8	0.1		0.2	Ti
SZ D8 6	20_VER_0234	D8	6	50	30	Verona San Zeno	decoration right		84.7	0.8	9.6	3	1.4	0.1	0.1	0.2	Ti
SZ E1 1	20_VER_0235	E1	1	6	8	Verona San Zeno	panel	background	85.2	9.8	0.1	3.1	0.9	0.1	0.3	0.3	Nb, Ti
SZ E1 2	20_VER_0236	E1	2	23	20	Verona San Zeno	panel	background	86.5	10	0.1	2.1	0.7	0.1	0.2	0.2	Zr, Nb
SZ E1 3	20_VER_0237	E1	3	7	22	Verona San Zeno	panel	background	85.8	10.8	0.1	1.5	1	0.1	0.2	0.2	Zr, Nb, Ti
SZ E1 4	20_VER_0238	E1	4	-6	25	Verona San Zeno	decoration left		81.2	13.5		3	1.6	0.1	0.2	0.2	Nb
SZ E1 5	20_VER_0239	E1	5	18	50	Verona San Zeno	decoration top		81	13	1	2.3	1.9	0.1	0.2	0.2	Nb, Ti
SZ E1 6	20_VER_0240	E1	6	-4	48	Verona San Zeno	head upper left		82.2	13.7	0.5	1.4	1.7	0.1	0.2	0.2	Nb
SZ C2 1	20_VER_0241	E2	1	7	37	Verona San Zeno	panel	background	82.2	14.1		1.8	1.3		0.2	0.1	Zr, Nb
SZ C2 2	20_VER_0242	E2	2	35	25	Verona San Zeno	panel	background	81.7	14.3		2	1.5		0.1	0.1	Zr, Nb 0,2
SZ C2 3	20_VER_0243	E2	3	34	34	Verona San Zeno	panel	background	81.9	13.6		1.9	1.9	0.1	0.1	0.2	Nb, Ti
SZ C2 4	20_VER_0244	E2	4	-7	23	Verona San Zeno	decoration left		82.4	10.5	2	3	1.6	0.1	0.1	0.2	Nb
SZ C2 5	20_VER_0245	E2	5	23	50	Verona San Zeno	decoration top		81.9	13.2	1	1.7	1.8	0.1	0.1	0.2	Nb
SZ C2 6	20_VER_0246	E2	6	-7	53	Verona San Zeno	head upper left	front	68.7	22.1	1.1	4.4	3	0.1		0.3	Nb, Ta, Ti
SZ C2 7	20_VER_0247	E2	7	-10	52	Verona San Zeno	head upper left	beard	80.5	13.4	0.7	2.4	2.5	0.1	0.1	0.2	Nb
SZ C3 1	20_VER_0248	E3	1	18	14	Verona San Zeno	panel	background	89.8	7.3		1.5	0.7		0.2	0.1	Zr, Nb
SZ C3 2	20_VER_0249	E3	2	3	36	Verona San Zeno	panel	background	89.4	7		1.8	1	0.1	0.2	0.2	Zr, Nb, Ti
SZ C3 3	20_VER_0250	E3	3	29	15	Verona San Zeno	panel	door	88.3	8.3		1.8	0.9	0.1	0.2	0.2	Zr, Nb, Ti
SZ C3 4	20_VER_0251	E3	4	-7	21	Verona San Zeno	decoration left		83.8	11.3	0.9	2.2	1.3	0.1	0.2	0.2	Nb
SZ C3 5	20_VER_0252	E3	5	20	49	Verona San Zeno	decoration top		81.2	12.9	0.8	2.4	2	0.1	0.1	0.2	Nb, Ti
SZ C3 6	20_VER_0253	E3	6	-7	56	Verona San Zeno	head upper left		67.3	22	1.4	3.7	4.4	0.1		0.4	Mn, Sr, Ta 0,2, Ti 0,3
SZ E4 1	20_VER_0254	E4	1	35	7	Verona San Zeno	panel	background	87.3	8.9	0.4	1.9	0.8	0.1	0.2	0.2	Zr, Nb
SZ E4 2	20_VER_0255	E4	2	17	7	Verona San Zeno	panel	background	87.1	8.5	0.4	2.4	0.8	0.1	0.2	0.2	Zr, Nb, Ti
SZ E4 3	20_VER_0256	E4	3	36	28	Verona San Zeno	panel	background	87	8.3	0.5	2.2	1.2	0.1	0.2	0.2	Nb, Ti
SZ E4 4	20_VER_0257	E4	4	-7	20	Verona San Zeno	decoration left		81	13.3		3.1	1.9	0.1	0.2	0.2	Nb, Ti
SZ E4 5	20_VER_0258	E4	5	20	48	Verona San Zeno	decoration top		69.9	20.7	0	5	3.3	0.1		0.4	Sr, Nb, Ta, Ti 0,3
SZ E4 6	20_VER_0259	E4	6	-6	53	Verona San Zeno	head upper left		81	13.8	0.6	1.3	2.7	0.1	0.2	0.1	Nb, Ti
SZ E5 1	20_VER_0260	E5	1	33	9	Verona San Zeno	panel	background	86.8	9.9		1.2	1.4		0.2	0.1	Zr, Nb
SZ E5 2	20_VER_0261	E5	2	21	22	Verona San Zeno	panel	background	85.1	11.3		1.1	1.9		0.2	0.1	Zr, Nb, Ti 0,2
SZ E5 3	20_VER_0262	E5	3	20	35	Verona San Zeno	panel	background	84.3	11.7		1.7	1.6		0.2	0.1	Nb, Ti
SZ E5 4	20_VER_0263	E5	4	-8	20	Verona San Zeno	decoration left		82.8	8.9		6	1.4	0.1	0.3	0.3	Nb, Ti
SZ E5 5	20_VER_0264	E5	5	24	48	Verona San Zeno	decoration top		82.8	12.4	0	1.9	2.3	0.1	0.1	0.2	Nb, Ti
SZ E5 6	20_VER_0265	E5	6	45	20	Verona San Zeno	decoration right		82.6	13.5	0.8	1.2	1.5	0.1		0.2	Nb
SZ E5 7	20_VER_0266	E5	7	45	48	Verona San Zeno	head upper right		80.6	13.3	0.6	2.2	2.7	0.1	0.1	0.2	Nb, Ti
SZ E6 1	20_VER_0267	E6	1	18	12	Verona San Zeno	panel	background	81.3	14.9		1.3	1.9		0.1	0.1	Zr, Nb, Ti
SZ E6 2	20_VER_0268	E6	2	10	37	Verona San Zeno	panel	blue background	82.5	10		1.6	4.8		0.1	0.1	V, Nb, Ti 0,6
SZ E6 3	20_VER_0269	E6	3	27	17	Verona San Zeno	panel	woman left skirt	79.5	16.5		1.7	1.6	0.1	0.2	0.2	Zr, Nb 0,2
SZ E6 4	20_VER_0270	E6	4	8	18	Verona San Zeno	panel	shoulder San Zeno	75.2	16.5		5.2	2.2	0.1	0.3	0.2	Nb, Ti
SZ E6 5	20_VER_0271	E6	5	-8	3	Verona San Zeno	decoration left		82	11	0.8	3.3	2.2	0.1		0.2	Nb, Ti 0,2
SZ E6 6	20_VER_0272	E6	6	48	6	Verona San Zeno	decoration right		80	13.5	1.3	2.7	1.7	0.1	0.1	0.2	Nb, Ti 0,2
SZ E6 7	20_VER_0273	E6	7	16	45	Verona San Zeno	decoration top		81.4	12.7	1.4	1.4	2.6	0.1	0.1	0.2	Nb, Ti
SZ E6 8	20_VER_0274	E6	8	-2	46	Verona San Zeno	head upper left		81.3	14.1	0.6	1.3	2.1	0.1	0.1	0.2	Nb
SZ E6 9	20_VER_0275	E6	9	44	46	Verona San Zeno	head upper right		83	14.1		0.6	1.5	0.1		0.2	Zr, Nb, Ti 0,4
SZ E6 10	20_VER_0276	E6	10	?	?	Verona San Zeno	panel	head San Zeno	72.2	19.1		6.4	1.4	0.1	0.3	0.3	Nb
SZ E6 11	20_VER_0277	E6	11	?	?	Verona San Zeno	panel	head woman left	65.5	15.2	0.9	14.9	2.6	0.1	0.3	0.3	Ti
SZ E6 12	20_VER_0278	E6	12	?	?	Verona San Zeno	panel	head woman right	63.2	13.6		19.2	2.8	0.1	0.5	0.2	Nb, Ti
SZ E7 1	20_VER_0279	E7	1	5	30	Verona San Zeno	panel	background	83.2	12.5	0.1	1.7	1.8	0.1	0.1	0.1	Zr, Nb, Ti
SZ E7 2	20_VER_0280	E7	2	10	10	Verona San Zeno	panel	background	82.7	14.6		1	1.3			0.1	Zr, Nb
SZ E7 3	20_VER_0281	E7	3	24	16	Verona San Zeno	panel	oxe	78.6	17.5	0	2.1	1.2	0.1	0.1	0.1	Nb 0,2
SZ E7 4	20_VER_0282	E7	4	20	44	Verona San Zeno	decoration top		83.2	10.5		3.7	1.8	0.1	0.2	0.3	Nb, Ti
SZ E7 5	20_VER_0283	E7	5	-7	20	Verona San Zeno	decoration left		77.5	16.7	0.5	2.9	1.9	0.1	0.2	0.2	Nb
SZ E7 6	20_VER_0284	E7	6	-7	41	Verona San Zeno	decoration left		74	18.4	0.7	4.2	2	0.1	0.2	0.3	Nb
SZ E7 7	20_VER_0285	E7	7	?	?	Verona San Zeno	panel	head	81.3	15.9	0.1	1.5	0.7		0.1	0.1	Zr, Nb
SZ E7 8	20_VER_0286	E7	8	?	?	Verona San Zeno	panel	belly	80.5	15.4	0.1	2.4	1	0.1	0.2	0.2	Nb, Ti
SZ E8 1	20_VER_0287	E8	1	7	16	Verona San Zeno	panel	background	84.3	0.2	10.9	3.6	0.8	0.1		0.1
SZ E8 2	20_VER_0288	E8	2	39	22	Verona San Zeno	panel	background	85.5	0.2	9.8	3.1	1.1	0.1		0.1	Ti
SZ E8 3	20_VER_0289	E8	3	27	39	Verona San Zeno	panel	background	82.9	0.2	12.6	3	0.9	0.1		0.1	Ti
SZ E8 4	20_VER_0290	E8	4	33	53	Verona San Zeno	decoration top		79.2	16	1	1.9	1.4	0.1	0.1	0.2	Nb
SZ E8 5	20_VER_0291	E8	5	54	46	Verona San Zeno	decoration right		74.4	19.8	0.7	2.6	1.8	0.1	0.1	0.2	Nb
SZ F1 1	20_VER_0292	F1	1	8	9	Verona San Zeno	panel	background	86.8	9.7	0.3	1.8	0.7	0.1	0.2	0.2	Zr, Nb
SZ F1 2	20_VER_0293	F1	2	29	8	Verona San Zeno	panel	background	86.7	9.5	0.3	2	0.8	0.1	0.2	0.2	Nb, Ti
SZ F1 3	20_VER_0294	F1	3	24	9	Verona San Zeno	panel	Adam skirt	86.4	10	0.3	1.8	0.8	0.1	0.2	0.2	Nb
SZ F1 4	20_VER_0295	F1	4	-5	20	Verona San Zeno	decoration left		79.8	15.5	0.8	1.8	1.4	0.1	0.2	0.2	Nb, Ti
SZ F1 5	20_VER_0296	F1	5	6	48	Verona San Zeno	decoration top		79.5	15.4	1	1.6	1.9	0.1	0.1	0.2	Nb
SZ F1 6	20_VER_0297	F1	6	-5	46	Verona San Zeno	head upper left		82.4	12.9		2.4	1.7	0.1	0.2	0.2	Zr, Nb
SZ F1 7	20_VER_0298	F1	7	?	?	Verona San Zeno	head upper right		75.1	0.5	15.2	3.2	5.3	0.1		0.3	Sr, Ti 0,2
SZ F2 2	20_VER_0299	F2	1	3	6	Verona San Zeno	panel	background	80.4	15.7		2.2	1.1	0.1	0.1	0.2	Zr, Nb 0,2
SZ F2 3	20_VER_0300	F2	2	2	30	Verona San Zeno	panel	background	78.9	15.7		3.7	1.1	0.1	0.1	0.3	Nb 0,2
SZ F2 4	20_VER_0301	F2	3	17	7	Verona San Zeno	panel	background	81.3	14.6		1.9	1.6		0.1	0.2	Nb, Ti
SZ F2 5	20_VER_0302	F2	4	24	27	Verona San Zeno	panel	background	75.6	17.2	0	3.5	2.9	0.1		0.4	Sr, Ti 0,2
SZ F2 6	20_VER_0303	F2	5	-6	40	Verona San Zeno	decoration left		80.6	14.9	1	1.6	1.4	0.1	0.1	0.2	Nb
SZ F2 7	20_VER_0304	F2	6	20	43	Verona San Zeno	decoration top		80.8	13.1	1.6	2.4	1.6	0.1	0.1	0.2	Nb
SZ F2 8	20_VER_0305	F2	7	-6	54	Verona San Zeno	head upper left		74.1	19.9	0.9	1.4	3	0.1	0.1	0.3	Nb, Ti
SZ B3 1 --> D3	20_VER_0306	F3	1	6	27	Verona San Zeno	panel	background	86.2	8.3	0.8	3.1	1.1	0.1	0.2	0.2	Nb
SZ B3 2 --> D3	20_VER_0307	F3	2	26	31	Verona San Zeno	panel	background	87.8	7.3	0.8	2.2	1.4	0.1	0.1	0.2	Nb, Ti
SZ B3 3 --> D3	20_VER_0308	F3	3	30	12	Verona San Zeno	panel	pyre	85.9	8	0.8	3.1	1.6	0.1	0.2	0.2	Nb, Ti
SZ B3 4 --> D3	20_VER_0309	F3	4	-7	33	Verona San Zeno	decoration left		83.8	11.5	0.5	1.9	1.9	0.1	0.1	0.2	Nb
SZ B3 5 --> D3	20_VER_0310	F3	5	14	49	Verona San Zeno	decoration top		82.3	9.8	2.1	3.3	2	0.1	0.2	0.2	Nb, Ti
SZ B3 6 --> D3	20_VER_0311	F3	6	-6	53	Verona San Zeno	head upper left		71.3	20.3	0.7	2.8	3.8	0.1	0.1	0.4	Mn, Sr, Nb, Ta, Ti 0,2
SZ B3 7 --> D3	20_VER_0312	F3	7	35	53	Verona San Zeno	head upper right	front (corroded)	66.1	22.9	1.2	5.4	3.3	0.1	0.1	0.3	Mn, Nb, Ta, Ti 0,2
SZ B3 8 --> D3	20_VER_0313	F3	8	33	47	Verona San Zeno	head upper right	cheek	81.4	13.9	0.8	1.7	1.8	0.1	0.1	0.2	Nb
SZ F4 1	20_VER_0314	F4	1	15	24	Verona San Zeno	panel	background	83.7	12.7		1.4	1.7		0.1	0.1	Zr, Nb
SZ F4 2	20_VER_0315	F4	2	24	12	Verona San Zeno	panel	background	82.7	13.2		1.7	1.8		0.1	0.1	Zr, Nb
SZ F4 3	20_VER_0316	F4	3	19	27	Verona San Zeno	panel	snake	81.6	14.1		1.5	2.3		0.1	0.1	Nb, Ti
SZ F4 4	20_VER_0317	F4	4	-2	19	Verona San Zeno	decoration left		83.4	12.4	0	1.7	1.9	0.1	0.1	0.2	Zr, Nb
SZ F4 5	20_VER_0318	F4	5	18	52	Verona San Zeno	decoration top		83	11.8		2.5	2	0.1	0.1	0.2	Nb, Ti
SZ F4 6	20_VER_0319	F4	6	-8	50	Verona San Zeno	head upper left		82.1	14.2	0.6	0.6	2	0.1	0.1	0.2	Nb
SZ F4 7	20_VER_0320	F4	7	40	50	Verona San Zeno	head upper right		83.5	12.3	0.6	0.9	2.2	0.1	0.1	0.2	Nb, Ti
SZ F5 1	20_VER_0321	F5	1	7	10	Verona San Zeno	panel	background	84.1	12.4		1.5	1.5		0.1	0.1	Zr, Nb
SZ F5 2	20_VER_0322	F5	2	38	13	Verona San Zeno	panel	background	83.4	12.4		2.1	1.6		0.2	0.1	Zr, Nb
SZ F5 3	20_VER_0323	F5	3	14	40	Verona San Zeno	panel	background	81.7	14.2		1.8	1.6	0.1	0.1	0.2	Nb, Ti
SZ F5 4	20_VER_0324	F5	4	12	33	Verona San Zeno	panel	background	84.3	11.8		1.6	1.6		0.2	0.1	Zr, Nb, Ti
SZ F5 5	20_VER_0325	F5	5	20	36	Verona San Zeno	panel	background	83.1	12.3		2.1	1.8	0.1	0.1	0.2	Zr, Nb, Ti
SZ F5 6	20_VER_0326	F5	6	16	52	Verona San Zeno	decoration top		81.6	11.6	1.4	2.4	2.5	0.1		0.2	Nb, Ti
SZ F6 1	20_VER_0327	F6	1	10	2	Verona San Zeno	panel	background	79.3	15	0.2	3.1	1.7	0.1	0.2	0.2	Nb, Ti
SZ F6 2	20_VER_0328	F6	2	26	8	Verona San Zeno	panel	background	83.2	13.2	0.1	1.5	1.5	0.1	0.1	0.1	Nb
SZ F6 3	20_VER_0329	F6	3	2	38	Verona San Zeno	panel	blue background	81.6	12.6	0.1	2.8	2.1	0.1	0.2	0.2	Nb, Ti 0,2
SZ F6 4	20_VER_0330	F6	4	20	22	Verona San Zeno	panel	belly	77.2	19.2	0.1	1.8	1.2	0.1	0.1	0.1	Nb
SZ F6 5	20_VER_0331	F6	5	?	?	Verona San Zeno	panel	skirt base person left	56.7	9.6		30.2	1.9		0.6	0.2	Re 0,5, Ti
SZ F6 6	20_VER_0332	F6	6	?	?	Verona San Zeno	panel	head person left	72.4	11.4	0	12.9	1.8	0.1	0.5	0.2	Nb, Re 0,4, Ti
SZ F6 7	20_VER_0333	F6	7	?	?	Verona San Zeno	panel	demon	77.8	16.4	0.1	2.4	2	0.1	0.4	0.2	Nb, Hg 0,3, Ti
SZ F7 1	20_VER_0334	F7	1	4	19	Verona San Zeno	panel	background	85	8.1	1	3.6	1.7	0.1	0.2	0.2	Nb
SZ F7 2	20_VER_0335	F7	2	17	40	Verona San Zeno	panel	background	88.1	7.4	0.9	2.3	0.9	0.1	0.1	0.1	Nb
SZ F7 3	20_VER_0336	F7	3	14	28	Verona San Zeno	panel	person left dress	83.8	9	1.2	4	1.5	0.1	0.2	0.2	Nb
SZ F7 4	20_VER_0337	F7	4	30	35	Verona San Zeno	panel	San Zeno head	85.5	9.8	1	2.8	0.5	0.1	0.2	0.1	Nb
SZ F7 5	20_VER_0338	F7	5	?	?	Verona San Zeno	panel	person left head	85.4	10.3	1.1	2.8		0.1	0.1	0.2	Nb
SZ F7 6	20_VER_0339	F7	6	?	?	Verona San Zeno	panel	bishop stick	85.5	8.2	1.2	3.6	1.1	0.1	0.1	0.2	Ti
SZ F8 1	20_VER_0340	F8	1	16	44	Verona San Zeno	panel	background	81.3	0.3	8.6	8.3	1	0.1		0.2	Ti
SZ F8 2	20_VER_0341	F8	2	35	13	Verona San Zeno	panel	background	86	0.3	7.2	4.7	1.3	0.1		0.1	Ti 0,2
SZ F8 3	20_VER_0342	F8	3	13	9	Verona San Zeno	panel	background	87.8	0.2	6.8	3.5	1.2	0.1		0.1	Ti
SZ F8 4	20_VER_0343	F8	4	10	30	Verona San Zeno	panel	background	88.2	0.2	6.8	3.3	1.1	0.1		0.1
SZ a 1	20_VER_0344	a	1	1	37	Verona San Zeno	decoration		80.2	0.1	12.9	4	2.4	0.1		0.3	Ti
SZ a 2	20_VER_0345	a	2	14	17	Verona San Zeno	decoration		86.1	0.2	9.5	2.1	1.7	0.1		0.2	Ti
SZ b 1	20_VER_0346	b	1	1	32	Verona San Zeno	decoration		84.1	10.1		4.1	0.9	0.1	0.2	0.3	Nb, Ti
SZ b 2	20_VER_0347	b	2	13	26	Verona San Zeno	decoration		83.5	10.2		4.6	0.9	0.1	0.2	0.3	Nb, Ti
SZ c 1	20_VER_0348	c	1			Verona San Zeno	decoration	bottom left	81.4	9.6		6.6	1.4	0.1	0.4	0.3	Nb, Ti
SZ c 2	20_VER_0349	c	2			Verona San Zeno	decoration	central	83.2	10.2		4.7	1.2	0.1	0.3	0.3	Nb
SZ d 1	20_VER_0350	d	1			Verona San Zeno	decoration	bottom left	82.1	10.5		5.2	1.2	0.1	0.3	0.3	Cr, Nb, Ti
SZ d 2	20_VER_0351	d	2			Verona San Zeno	decoration	central	82.1	10		5.7	1.3	0.1	0.3	0.3	Nb, Ti
SZ e 1	20_VER_0352	e	1			Verona San Zeno	decoration	bottom left	81.3	10.2		6.3	1.3	0.1	0.3	0.3	Nb, Ti
SZ e 2	20_VER_0353	e	2			Verona San Zeno	decoration	central	83.9	10.6		3.6	0.9	0.1	0.3	0.3	Zr, Nb, Ti
SZ f 2	20_VER_0354	f	1			Verona San Zeno	decoration	bottom left	79	12.1		6.7	1.4	0.1	0.2	0.3	Nb, Ti
SZ f 3	20_VER_0355	f	2			Verona San Zeno	decoration	central	81.3	10.9		5.6	1.3	0.1	0.3	0.3	Nb, Ti
SZ g 1	20_VER_0356	g	1			Verona San Zeno	decoration	bottom left	83.9	0.2	10.2	3.5	1.7	0.1		0.3	Ti 0,2
SZ g 2	20_VER_0357	g	2			Verona San Zeno	decoration	central	86.1	0.2	8.6	2.8	1.7	0.1		0.2	Ti
SZ h 1	20_VER_0358	h	1			Verona San Zeno	panel small	background	87.7	0.2	8.6	1.5	1.6	0.1		0.1	Ti
SZ i 1	20_VER_0359	i	1			Verona San Zeno	panel small	background	79.3	11.9		5.9	2	0.1	0.2	0.3	Nb, Ti 0,2
SZ i 2	20_VER_0360	i	2			Verona San Zeno	panel small	left leg	80.4	11.9		5.6	1.4	0.1	0.2	0.3	Ti
SZ j 1	20_VER_0361	j	1			Verona San Zeno	panel small	background	82.9	10.7		4.6	1	0.1	0.2	0.3	Nb, Ti
SZ j 2	20_VER_0362	j	2			Verona San Zeno	panel small	chest	83.9	10.2		4.2	1.1	0.1	0.1	0.3	Ti
SZ k 1	20_VER_0363	k	1			Verona San Zeno	panel small	background	82.1	10.3		5.6	1.4	0.1	0.2	0.3	Nb, Ti
SZ k 2	20_VER_0364	k	2			Verona San Zeno	panel small	leg	82.7	10.1		5.1	1.3	0.1	0.3	0.3	Nb, Ti
SZ l 1	20_VER_0365	l	1			Verona San Zeno	panel small	background	79.9	9.6	0	7.8	1.7	0.1	0.2	0.3	Nb, Ti 0,2
SZ l 2	20_VER_0366	l	2			Verona San Zeno	panel small	leg	82.9	8.3		6.5	1.5	0.1	0.2	0.3	Nb, Ti
SZ m 1	20_VER_0367	m	1			Verona San Zeno	panel small	background	82.2	10.2		5.7	1.1	0.1	0.3	0.3	Nb, Ti
SZ m 2	20_VER_0368	m	2			Verona San Zeno	panel small	leg	83.2	9.7		5	1.3	0.1	0.2	0.3	Nb, Ti
SZ n 1	20_VER_0369	n	1			Verona San Zeno	panel small	background	79.9	12.9		4.8	1.5	0.1	0.2	0.3	Nb, Ti 0,2
SZ n 2	20_VER_0370	n	2			Verona San Zeno	panel small	leg	83.2	10.8		4	1.3	0.1	0.2	0.3	Nb, Ti
SZ o 1	20_VER_0371	o	1			Verona San Zeno	panel small	background	79.9	10.4		7.2	1.6	0.1	0.2	0.3	Nb, Ti 0,2
SZ o 2	20_VER_0372	o	2			Verona San Zeno	panel small	leg	81.5	10.2		6.1	1.4	0.1	0.2	0.3	Nb, Ti
SZ p 1	20_VER_0373	p	1			Verona San Zeno	panel small	background	81.6	9.1		6.6	1.8	0.1	0.3	0.3	Nb, Ti 0,2
SZ p 2	20_VER_0374	p	2			Verona San Zeno	panel small	leg	82.2	8.7		6.4	1.8	0.1	0.2	0.3	Nb, Ti 0,2
SZ q 1	20_VER_0375	q	1			Verona San Zeno	panel small	background	79.4	9.4	0	7.9	2.2	0.1	0.2	0.3	Nb, Ti 0,4
SZ q 2	20_VER_0376	q	2			Verona San Zeno	panel small	lion	78.7	10	0	8.1	2.3	0.1	0.2	0.3	Ti 0,2
SZ r 1	20_VER_0377	r	1			Verona San Zeno	panel small	background	88.7	0.2	7.4	1.9	1.3	0.1		0.1	Ti 0,2
SZ r 2	20_VER_0378	r	2			Verona San Zeno	panel small	leg	89.5	0.2	7	1.7	1.2	0.1		0.1	Ti
SZ s 1	20_VER_0379	s	1			Verona San Zeno	panel small	background	87.1	0.2	8.2	3	1.2	0.1		0.1	Ti
SZ s 2	20_VER_0380	s	2			Verona San Zeno	panel small	leg	85.9	0.2	8.6	4.3	0.8	0.1		0.2
SZ t 1	20_VER_0381	t	1			Verona San Zeno	panel small	background	89.3	0.2	7.7	1.6	0.8	0.1		0.1	Ti
SZ t 2	20_VER_0382	t	2			Verona San Zeno	panel small	leg	89.3	0.2	7.7	1.9	0.6	0.1		0.1	Ti
SZ u 1	20_VER_0383	u	1			Verona San Zeno	panel small	background	87.2	0.2	9	2.4	0.8	0.1		0.2	Ti
SZ u 2	20_VER_0384	u	2			Verona San Zeno	panel small	leg	87.2	0.2	8.5	2.7	1	0.1		0.1	Ti
SZ v 1	20_VER_0385	v	1			Verona San Zeno	panel small	background	83.7	0.3	10.2	4.7	0.5	0.1	0.1	0.2	Ti 0,2
SZ v 2	20_VER_0386	v	2			Verona San Zeno	panel small	leg	86.7	0.2	8.5	3.6	0.6	0.1	0.1	0.1
SZ w 1	20_VER_0387	w	1			Verona San Zeno	panel small	background	88.1	0.2	8.2	2.1	1.2	0.1		0.2
SZ w 2	20_VER_0388	w	2			Verona San Zeno	panel small	between legs	85.8	0.2	9.1	3.5	1	0.1		0.2	Ti
SZ x 1	20_VER_0389	x	1			Verona San Zeno	panel small	background	84.6	0.1	10.1	4.6		0.1	0.1	0.2
SZ x 2	20_VER_0390	x	2			Verona San Zeno	panel small	leg	88.8	0.2	7.9	2.1	0.7	0.1		0.1
SZ I 1	20_VER_0391	I	1			Verona San Zeno	panel	background	80.5	14.7	0.8	1.9	1.6	0.1	0.1	0.1	Nb, Ti
SZ I 2	20_VER_0392	I	2			Verona San Zeno	panel	skirt	79.5	15.3	0.9	2.2	1.5	0.1		0.1	Nb, Ti
SZ II 1	20_VER_0393	II	1			Verona San Zeno	panel	background	83	11	0.6	3.5	1.3	0.1	0.2	0.1	Nb, Ti
SZ II 2	20_VER_0394	II	2			Verona San Zeno	panel	skirt	77.7	12.8	1	5.6	2.3	0.1		0.2	Ti
SZ III 1	20_VER_0395	III	1			Verona San Zeno	panel	background	83.7	8.2	1.4	4.7	1.3	0.1	0.2	0.2	Nb, Ti
SZ III 2	20_VER_0396	III	2			Verona San Zeno	panel	skirt	84.1	9.3	1	3.5	1.5	0.1	0.1	0.1	Nb, Ti
SZ IV 1	20_VER_0397	IV	1			Verona San Zeno	panel	background	82.2	9.7	2.1	3.6	1.9	0.1	0.1	0.2	Nb, Ti
SZ IV 2	20_VER_0398	IV	2			Verona San Zeno	panel	background	82	10.9	2	2.6	1.9	0.1	0.1	0.1	Nb, Ti
SZ IV 3	20_VER_0399	IV	3			Verona San Zeno	panel	skirt	84.1	9.5	1.2	2.5	2.1	0.1	0.1	0.1	Nb, Ti
SZ V 1	20_VER_0400	V	1			Verona San Zeno	panel	background	82.5	11.6	0.4	3	2	0.1	0.1	0.1	Nb
SZ V 2	20_VER_0401	V	2			Verona San Zeno	panel	skirt	81.5	12.6	0.6	3	1.8	0.1	0.1	0.1	Nb, Ti
SZ VI 1	20_VER_0402	VI	1			Verona San Zeno	panel	background	81.4	7	2.4	6.5	1.8	0.1	0.2	0.3	Nb, Ti
SZ VI 2	20_VER_0403	VI	2			Verona San Zeno	panel	background	81.6	11.1	1.3	3.6	2.1	0.1	0.1	0.1	Nb
SZ VI 3	20_VER_0404	VI	3			Verona San Zeno	panel	skirt	72.3	2.7	13	8.4	1.8	0.2	0.2	1.2	Ti
SZ VII 1	20_VER_0405	VII	1			Verona San Zeno	panel	background	78	14.7	0.6	4.2	1.8	0.1	0.1	0.2	Nb, Ti
SZ VII 2	20_VER_0406	VII	2			Verona San Zeno	panel	knee (no corrosion)	77.5	17.1	0.5	2.8	1.7	0.1	0.1	0.1	Nb
SZ VII 3	20_VER_0407	VII	3			Verona San Zeno	panel	column (no corrosion)	78.1	17.8	0.4	2.3	1.1			0.1	Nb

## Sheet: STD
Sample	Ca	Ti	V	Cr	Mn	Fe	Co	Ni	Cu	Zn	As	Se	Br	Sr	Zr	Nb	Pd	Ag	Cd	Sn	Sb	Ba	Ta	W	Re	Ir	Pt	Au	Hg	Pb	Time	Sec.
SZ A8 1					0.013	0.022		0.0073	0.11	0.006							0.014	0.017		0.048	0.036									0.036	2/21/22 9:32:22 AM	60
SZ A8 2						0.014		0.0073	0.11	0.006							0.013	0.016	0.018	0.044	0.033									0.11	2/21/22 9:33:45 AM	60
SZ A8 3						0.018			0.11	0.0068							0.014	0.017		0.046	0.034									0.039	2/21/22 9:35:06 AM	60
SZ A8 4						0.014			0.1	0.033	0.076						0.016	0.018		0.034	0.035									0.15	2/21/22 9:37:26 AM	60
SZ B8 1						0.021			0.11	0.0069							0.015	0.017		0.044	0.035									0.041	2/21/22 9:39:25 AM	60
SZ B8 2						0.017			0.11	0.0068							0.014	0.017		0.042	0.034									0.037	2/21/22 9:40:44 AM	60
SZ B8 3						0.023			0.12	0.0081							0.018	0.021		0.052	0.043									0.04	2/21/22 9:43:19 AM	60
SZ C8 1						0.02			0.11	0.006							0.013	0.016		0.048	0.034									0.032	2/21/22 10:48:32 AM	60
SZ C8 2						0.025			0.13	0.0088							0.019	0.023		0.06	0.047									0.036	2/21/22 10:50:50 AM	60
SZ C8 3						0.02			0.11	0.0072							0.014	0.017		0.051	0.036									0.034	2/21/22 10:52:29 AM	60
SZ C8 4						0.015			0.098	0.038							0.015	0.016		0.028	0.031									0.071	2/21/22 10:54:08 AM	60
SZ C7 1					0.015	0.026		0.0086	0.11	0.007								0.017		0.054	0.036									0.036	2/21/22 10:56:20 AM	60
SZ C7 2		0.018			0.0041	0.0086		0.0036	0.065	0.0031		0.0023		0.0014				0.0034		0.017	0.0067									0.023	2/21/22 11:00:22 AM	60
SZ C7 3		0.02			0.0044	0.0095		0.0032	0.058	0.0029	0.035			0.0011				0.0027		0.019	0.0054									0.022	2/21/22 11:01:59 AM	60
SZ C7 4		0.013			0.0035	0.0089			0.055	0.022	0.023			0.0014		0.002		0.0029		0.007	0.0054									0.047	2/21/22 11:03:56 AM	60
SZ C7 5		0.011			0.0028	0.008			0.054	0.019				0.0013		0.002		0.0026		0.0061	0.0048									0.036	2/21/22 11:05:39 AM	60
SZ C7 6		0.015			0.0034	0.0091		0.0027	0.056	0.011	0.027	0.0019		0.0012				0.0027		0.014	0.005									0.054	2/21/22 11:08:32 AM	60
SZ C7 7					0.0041	0.0077			0.062	0.014	0.027			0.0022				0.0033		0.015	0.0061									0.055	2/21/22 11:09:42 AM	60
SZ C7 8		0.011			0.0027	0.008		0.0023	0.049	0.022	0.021			0.0012		0.002		0.0024		0.0051	0.0045									0.042	2/21/22 11:11:05 AM	60
SZ C8 5		0.012			0.0028	0.0095		0.0025	0.053	0.02	0.023			0.0013		0.0019		0.0027		0.0059	0.0048									0.046	2/21/22 11:14:35 AM	60
SZ B7 1		0.018			0.0044	0.012		0.0033	0.06	0.0028		0.0019		0.0013				0.0029		0.019	0.0057									0.019	2/21/22 11:17:01 AM	60
SZ B7 2		0.02			0.0046	0.013		0.0031	0.061	0.003				0.0013				0.0031		0.019	0.006									0.019	2/21/22 11:18:35 AM	60
SZ B7 3					0.0047			0.0037	0.058	0.0028	0.036			0.0011				0.0029		0.021	0.0058									0.073	2/21/22 11:20:16 AM	60
SZ B7 4		0.012			0.0032	0.0084			0.054	0.017	0.038	0.0022		0.0015		0.0021		0.0028			0.0055									0.077	2/21/22 11:22:04 AM	60
SZ B7 5		0.011			0.0032	0.0063		0.0028	0.053	0.018	0.031				0.0015	0.0021		0.0026			0.0048									0.062	2/21/22 11:23:38 AM	60
SZ B7 6		0.011			0.0028	0.0062		0.0024	0.049	0.021	0.025				0.0015	0.0021		0.0024			0.0043									0.051	2/21/22 11:25:34 AM	60
SZ B7 7		0.016			0.0038	0.012			0.061	0.022				0.0016		0.002		0.0034		0.0098	0.0062									0.021	2/21/22 11:27:00 AM	60
SZ B7 8		0.013			0.0032	0.01			0.056	0.019				0.0015		0.0019		0.0028		0.0086	0.0054									0.019	2/21/22 11:29:09 AM	60
SZ C7 9		0.012			0.0029	0.0094			0.056	0.019	0.02			0.0014		0.0019		0.0027		0.0074	0.005									0.041	2/21/22 11:31:57 AM	60
SZ C7 10					0.0027	0.0081		0.0024	0.053	0.019	0.023			0.0012		0.0019		0.0025		0.0071	0.0046									0.046	2/21/22 11:33:44 AM	60
SZ A7 1		0.019			0.0043	0.012		0.003	0.061	0.0033				0.0013				0.0031		0.019	0.006									0.019	2/21/22 11:35:35 AM	60
SZ A7 2		0.017			0.0039	0.0097		0.0031	0.057	0.0026				0.0011				0.0027		0.017	0.0053									0.018	2/21/22 11:37:25 AM	60
SZ A7 3					0.0039	0.0081		0.0032	0.06	0.003	0.028	0.0019		0.0013				0.003		0.016	0.0056									0.056	2/21/22 11:39:43 AM	60
SZ A7 4					0.0032	0.0087		0.0024	0.049	0.023	0.032			0.0013		0.0019		0.0026		0.0059	0.0047									0.066	2/21/22 11:41:36 AM	60
SZ A6 1					0.0042	0.0094		0.0033	0.06	0.0028		0.0018		0.0012				0.0032		0.018	0.0058									0.02	2/21/22 11:48:48 AM	60
SZ A6 2		0.018			0.0043	0.009		0.0031	0.057	0.0026			0.0017	0.0011				0.0028		0.018	0.0053									0.019	2/21/22 11:50:11 AM	60
SZ A6 3		0.018			0.0048	0.01		0.0034	0.061	0.0031				0.0012				0.0031		0.02	0.0058									0.021	2/21/22 11:52:21 AM	60
SZ A6 4		0.015			0.0035	0.011			0.06	0.021	0.03			0.0015		0.0021		0.003		0.0088	0.0056									0.061	2/21/22 11:53:52 AM	60
SZ A6 5		0.012			0.0029	0.0083			0.052	0.019	0.027			0.0012		0.0019		0.0024		0.0073	0.0045									0.054	2/21/22 11:55:22 AM	60
SZ A6 6		0.012		0.0046	0.0038	0.011			0.054	0.021	0.02			0.0015		0.0019		0.0028		0.0058	0.0051									0.041	2/21/22 11:57:04 AM	60
SZ A6 7		0.013			0.0033	0.0084			0.058	0.017	0.04			0.0018		0.0021		0.0031			0.0063									0.082	2/21/22 11:58:34 AM	60
SZ A6 8		0.012			0.003	0.0078			0.055	0.017	0.031			0.0015		0.002		0.0027			0.0053									0.063	2/21/22 12:00:24 PM	60
SZ B6 1		0.015				0.027			0.058	0.0028				0.0011				0.0024		0.014	0.0043									0.014	2/21/22 12:03:10 PM	60
SZ B6 2		0.017			0.004	0.0089		0.0029	0.059	0.0028		0.0017	0.0017	0.0012				0.003		0.019	0.0054									0.018	2/21/22 12:04:43 PM	60
SZ B6 3		0.025			0.0057	0.015			0.063	0.0038				0.0014				0.0035		0.023	0.0066									0.02	2/21/22 12:06:33 PM	60
SZ B6 4		0.033			0.0081	0.012			0.047		0.073	0.0026	0.014	0.0019				0.004		0.023	0.0068				0.0072				0.031	0.14	2/21/22 12:09:26 PM	60
SZ B6 5		0.019			0.0044	0.01		0.003	0.058	0.008	0.037			0.0012				0.003		0.02	0.0056									0.077	2/21/22 12:10:52 PM	60
SZ B6 6		0.028				0.015			0.048	0.045	0.074	0.0033	0.014	0.0023				0.0039		0.012	0.0071			0.0084	0.093				0.044	0.17	2/21/22 12:13:01 PM	60
SZ B6 7		0.01			0.0027	0.0069		0.0026	0.053	0.015	0.03				0.0015	0.0021		0.0024			0.0047									0.06	2/21/22 12:14:37 PM	60
SZ B6 8		0.012			0.003	0.0086			0.054	0.016	0.034	0.0022		0.0015		0.0021		0.0028			0.0053									0.07	2/21/22 12:16:25 PM	60
SZ B6 9		0.025			0.0057	0.013		0.004	0.068	0.0051				0.0018				0.0039		0.023	0.0071									0.02	2/21/22 12:18:27 PM	60
SZ B6 10		0.016			0.0033	0.0091		0.0026	0.054	0.016	0.045	0.0023				0.0018		0.0027			0.0053									0.093	2/21/22 12:20:26 PM	60
SZ B6 11		0.012			0.003	0.0075		0.0026	0.054	0.015	0.039					0.002		0.0027			0.0052									0.08	2/21/22 12:22:53 PM	60
SZ c6 1					0.0045	0.0096		0.0029	0.058	0.0092	0.048			0.0014				0.003		0.018	0.0058									0.03	2/21/22 12:25:19 PM	60
SZ c6 2		0.016			0.0038	0.0085		0.003	0.058	0.0034				0.0012				0.0027		0.017	0.0053									0.016	2/21/22 12:26:58 PM	60
SZ c6 3		0.021			0.0051	0.012		0.0035	0.061	0.0036			0.0019	0.0014				0.0033		0.021	0.0064									0.021	2/21/22 12:28:20 PM	60
SZ c6 4		0.02			0.0045	0.0073		0.0034	0.06	0.0027	0.032	0.0018		0.001				0.0028		0.018	0.0055									0.065	2/21/22 12:29:50 PM	60
SZ c6 5		0.012		0.004	0.0032	0.0072		0.0027	0.053	0.016	0.037	0.0023				0.0021		0.0025		0.0038	0.0049									0.075	2/21/22 12:31:15 PM	60
SZ c6 6		0.014			0.0035	0.0094		0.0031	0.059	0.019	0.042	0.0024		0.0017		0.0021		0.0031			0.0061									0.027	2/21/22 12:32:41 PM	60
SZ c6 7		0.027			0.0058	0.018		0.0038	0.075	0.0045				0.0019				0.0044		0.025	0.0082									0.016	2/21/22 12:34:16 PM	60
SZ c6 8					0.0029	0.0072		0.0027	0.053	0.014	0.039	0.0022				0.0019		0.0024			0.0048									0.08	2/21/22 12:35:34 PM	60
SZ c6 9		0.013			0.0034	0.0094			0.055	0.016	0.042	0.0024		0.0016		0.002		0.0028			0.0054									0.087	2/21/22 12:36:54 PM	60
SZ c6 10		0.024			0.0059	0.015			0.073	0.0052				0.002				0.0043		0.023	0.0078									0.021	2/21/22 12:38:28 PM	60
SZ c6 11				0.0039	0.0031	0.0057			0.052	0.016	0.032	0.0021				0.0022		0.0024			0.0047									0.065	2/21/22 12:39:51 PM	60
SZ c6 12		0.012			0.0032	0.0076		0.003	0.055	0.019	0.036	0.0022		0.0014		0.0021		0.0026			0.0053									0.073	2/21/22 12:41:16 PM	60
SZ c5 1					0.0036	0.0067		0.0028	0.056	0.0028			0.0017	0.0011				0.0027		0.016	0.0048									0.019	2/21/22 12:46:21 PM	60
SZ c5 2					0.0036	0.0066		0.0029	0.056	0.0024		0.0017		0.001				0.0025		0.014	0.0044									0.013	2/21/22 12:47:35 PM	60
SZ c5 3		0.017			0.0042	0.0097			0.061	0.0026				0.0011				0.0029		0.018	0.0053									0.015	2/21/22 12:48:47 PM	60
SZ c5 4		0.025			0.0058	0.016		0.0032	0.068	0.0044			0.0023	0.0019				0.0044		0.025	0.0079									0.02	2/21/22 12:50:05 PM	60
SZ c5 5		0.017			0.0044	0.0089		0.0033	0.06	0.0027		0.0018		0.0011				0.0028		0.017	0.0051									0.016	2/21/22 12:51:23 PM	60
SZ c5 6		0.017		0.0063	0.0048	0.01		0.0033	0.061	0.0029		0.0018		0.0011				0.003		0.018	0.0054									0.016	2/21/22 12:52:36 PM	60
SZ c5 7					0.003	0.0065		0.0026	0.052	0.016	0.037	0.0022				0.002		0.0025			0.0047									0.076	2/21/22 12:53:58 PM	60
SZ c5 8		0.012			0.0032	0.0081			0.053	0.016	0.039	0.0022				0.0021		0.0027			0.0051									0.081	2/21/22 12:56:11 PM	60
SZ c5 9		0.029		0.01	0.0082	0.019			0.07	0.0066			0.003	0.0021				0.0046		0.026	0.0085									0.02	2/21/22 12:57:53 PM	60
SZ c5 10		0.012			0.003	0.0072			0.054	0.015	0.034	0.0022				0.0021		0.0026			0.005									0.069	2/21/22 12:59:12 PM	60
SZ c5 11					0.0029	0.0075		0.0026	0.054	0.015	0.035	0.0023				0.002		0.0027			0.0052									0.072	2/21/22 1:00:31 PM	60
SZ c5 12		0.029			0.007	0.02			0.072	0.0066				0.0022				0.0048		0.027	0.009									0.023	2/21/22 1:01:58 PM	60
SZ c5 13					0.003	0.0059		0.0025	0.051	0.017	0.039	0.0021			0.0014	0.0019		0.0024			0.0046									0.08	2/21/22 1:03:21 PM	60
SZ c5 14					0.0032	0.007		0.0027	0.053	0.018	0.041	0.0022				0.0022		0.0026			0.0051									0.084	2/21/22 1:04:40 PM	60
SZ b5 1		0.027			0.0064	0.017			0.066	0.0043	0.043	0.0023		0.0017				0.0041		0.025	0.0073									0.089	2/21/22 1:07:13 PM	60
SZ b5 2		0.023			0.0052	0.013			0.065	0.0033	0.038	0.0022		0.0015				0.0036		0.022	0.0063									0.078	2/21/22 1:08:48 PM	60
SZ b5 3					0.0074	0.018			0.047		0.07	0.0028	0.014	0.002				0.0037		0.02	0.0059				0.007				0.031	0.13	2/21/22 1:10:05 PM	60
SZ b5 4					0.0088				0.044		0.082	0.003	0.016	0.0023				0.0044		0.021	0.0069				0.0074				0.035	0.049	2/21/22 1:11:43 PM	60
SZ b5 5						0.015			0.061		0.078	0.0033	0.0033	0.0023				0.0045		0.023	0.0081				0.0099			0.017		0.17	2/21/22 1:13:08 PM	60
SZ b5 6		0.028			0.0071	0.016			0.053	0.0041				0.002				0.004		0.02	0.0072									0.052	2/21/22 1:15:02 PM	60
SZ b5 7		0.012			0.0031	0.0077		0.0026	0.053	0.017	0.039	0.0022				0.0021		0.0026			0.0051									0.08	2/21/22 1:16:32 PM	60
SZ b5 8		0.018			0.0043	0.012		0.0033	0.062	0.0035				0.0013				0.0031		0.019	0.0058									0.017	2/21/22 1:17:45 PM	60
SZ b5 9					0.0034	0.0098			0.061	0.02	0.03			0.0015		0.0021		0.0029		0.004	0.0053									0.062	2/21/22 1:19:04 PM	60
SZ a5 1					0.0038	0.0072		0.003	0.057	0.0022				0.00093				0.0026		0.018	0.0051									0.012	2/21/22 1:24:04 PM	60
SZ a5 2		0.016			0.0039	0.0079		0.0031	0.058	0.0025		0.0017		0.00096				0.0027		0.018	0.0052									0.012	2/21/22 1:25:18 PM	60
SZ a5 3		0.018			0.0044	0.01		0.0034	0.063	0.0029				0.0012				0.0032		0.02	0.006									0.011	2/21/22 1:26:26 PM	60
SZ a5 4				0.0043	0.0031	0.0068		0.0026	0.053	0.016	0.038	0.0022				0.002		0.0025			0.0049									0.079	2/21/22 1:27:52 PM	60
SZ a5 5		0.034			0.0083	0.026			0.081	0.0072				0.003				0.0062		0.03	0.012									0.022	2/21/22 1:30:04 PM	60
SZ a5 6					0.0029	0.0067		0.0027	0.053	0.016	0.036	0.0022				0.002		0.0025			0.0049									0.074	2/21/22 1:31:36 PM	60
SZ a4 1		0.018		0.0058	0.0043	0.0072		0.003	0.057	0.0028	0.03	0.0021		0.001				0.0025		0.017	0.005									0.062	2/21/22 1:35:48 PM	60
SZ a4 2		0.015			0.0035	0.0077		0.0028	0.058	0.0027		0.0017	0.0016	0.0011				0.0026		0.015	0.005									0.014	2/21/22 1:37:22 PM	60
SZ a4 3					0.0037	0.0073		0.003	0.06	0.0025		0.0017		0.0011				0.0027		0.017	0.0052									0.013	2/21/22 1:38:59 PM	60
SZ a4 4		0.012			0.0031	0.0075			0.053	0.014	0.038	0.0022		0.0014		0.0019		0.0025			0.0048									0.078	2/21/22 1:40:09 PM	60
SZ a4 5		0.053			0.013	0.043			0.088	0.013				0.0034	0.0025			0.0077		0.04	0.015									0.023	2/21/22 1:41:45 PM	60
SZ a4 6		0.015			0.0037	0.009			0.058	0.017	0.049	0.0024		0.0017		0.0021		0.0031			0.0062									0.1	2/21/22 1:43:14 PM	60
SZ b4 1		0.018			0.0044	0.01			0.063	0.003				0.0014				0.0033		0.019	0.0058									0.014	2/21/22 1:46:38 PM	60
SZ b4 2					0.0037	0.0074		0.003	0.061	0.0028				0.0011				0.0028		0.017	0.0053									0.014	2/21/22 1:48:07 PM	60
SZ b4 3					0.0054	0.011		0.0044	0.089	0.0036		0.0027		0.0017				0.0045		0.026	0.0086									0.02	2/21/22 1:49:40 PM	60
SZ b4 4		0.021			0.005	0.012			0.068	0.0037		0.0021		0.0017				0.0039		0.022	0.0075									0.018	2/21/22 1:51:03 PM	60
SZ b4 5		0.012			0.0032	0.0079			0.056	0.018	0.038	0.0022		0.0016		0.0021		0.0028			0.0056									0.077	2/21/22 1:52:59 PM	60
SZ b4 6		0.028			0.0068	0.019			0.072	0.0066			0.003	0.0022				0.0047		0.026	0.0087									0.018	2/21/22 1:55:12 PM	60
SZ b4 7		0.011			0.0029	0.0057			0.053	0.015	0.032					0.0021		0.0025			0.0048									0.065	2/21/22 1:56:42 PM	60
SZ c4 1		0.024			0.0057	0.016		0.0039	0.066	0.0047			0.0027	0.0018				0.004		0.023	0.0074									0.019	2/21/22 1:59:24 PM	60
SZ c4 2					0.006	0.015		0.0036	0.057	0.02				0.0021				0.0041			0.008									0.055	2/21/22 2:00:35 PM	60
SZ c4 3		0.027			0.0063	0.019			0.069	0.007			0.0028	0.002				0.0043		0.025	0.008									0.019	2/21/22 2:01:56 PM	60
SZ c4 4		0.018			0.004	0.0079		0.0029	0.058	0.0028				0.00093				0.0026		0.02	0.0052									0.01	2/21/22 2:03:57 PM	60
SZ c4 5					0.0038	0.0071		0.003	0.057	0.0022				0.0009				0.0025		0.019	0.005									0.0089	2/21/22 2:06:19 PM	60
SZ c4 6		0.02			0.0049	0.011		0.0037	0.068	0.0033				0.0014				0.0035		0.022	0.0066									0.013	2/21/22 2:08:41 PM	60
SZ c4 7		0.012			0.0034	0.0074		0.0028	0.055	0.016	0.039	0.0023				0.0021		0.0027			0.0052									0.081	2/21/22 2:10:11 PM	60
SZ c4 8		0.011		0.0044	0.0034	0.0066			0.053	0.014	0.035	0.0023				0.002		0.0025			0.0049									0.072	2/21/22 2:11:23 PM	60
SZ D8 1		0.017			0.0042	0.0097		0.0028	0.058	0.0025				0.0011				0.0028		0.018	0.005									0.015	2/21/22 2:23:33 PM	60
SZ D8 2		0.019			0.0042	0.009		0.003	0.059	0.0027			0.0018	0.0011				0.0029		0.019	0.0052									0.017	2/21/22 2:25:02 PM	60
SZ D8 3		0.018			0.0041	0.0073		0.0031	0.058	0.0026	0.027			0.001				0.0028		0.019	0.005									0.054	2/21/22 2:26:24 PM	60
SZ D8 4					0.0028	0.0073		0.0023	0.049	0.022	0.022			0.0011		0.002		0.0024		0.0053	0.0044									0.044	2/21/22 2:27:55 PM	60
SZ D8 5		0.018		0.0065	0.0049	0.01		0.0032	0.057	0.0046		0.0018		0.0011				0.0027		0.018	0.0052									0.018	2/21/22 2:29:20 PM	60
SZ D8 6		0.018		0.0059	0.004	0.009		0.0032	0.058	0.005	0.027	0.0018		0.0012				0.0028		0.018	0.0053									0.056	2/21/22 2:30:36 PM	60
SZ E8 1					0.0042	0.0071		0.0029	0.056	0.0025			0.0017	0.00095				0.0027		0.019	0.0047									0.018	2/21/22 2:32:29 PM	60
SZ E8 2		0.017		0.006	0.0046	0.0081		0.0031	0.058	0.0028				0.001				0.0027		0.018	0.0047									0.017	2/21/22 2:34:04 PM	60
SZ E8 3		0.019			0.0044	0.0077		0.0031	0.057	0.0027				0.00096				0.0027		0.02	0.0049									0.017	2/21/22 2:35:34 PM	60
SZ E8 4					0.003	0.0073			0.052	0.02	0.023			0.0011		0.0019		0.0024		0.0062	0.0045									0.046	2/21/22 2:36:54 PM	60
SZ E8 5				0.004	0.0031	0.0083		0.0025	0.05	0.023	0.027			0.0012		0.002		0.0025		0.0057	0.0047									0.054	2/21/22 2:38:12 PM	60
SZ F8 1		0.02			0.0052	0.0087		0.0036	0.058	0.0099		0.0023		0.0013				0.0029		0.018	0.0052									0.028	2/21/22 2:41:21 PM	60
SZ F8 2		0.017			0.0042	0.0088		0.0034	0.058	0.0032		0.0019	0.0017	0.0012				0.0027		0.016	0.0049									0.021	2/21/22 2:42:47 PM	60
SZ F8 3		0.017			0.0041	0.0086		0.0033	0.061	0.003		0.0019		0.0013				0.0031		0.016	0.0054									0.019	2/21/22 2:44:12 PM	60
SZ F8 4					0.0037	0.0079		0.0031	0.06	0.0029		0.0019		0.0012				0.003		0.016	0.0052									0.019	2/21/22 2:45:37 PM	60
SZ F7 1					0.003	0.0083			0.053	0.014	0.03	0.0019		0.0012		0.0018		0.0024		0.0064	0.0044									0.061	2/21/22 2:47:59 PM	60
SZ F7 2					0.0029	0.0059		0.0026	0.053	0.013	0.025	0.0019				0.0017		0.0024		0.0061	0.0043									0.05	2/21/22 2:49:44 PM	60
SZ F7 3					0.0033	0.008			0.055	0.015	0.032	0.002				0.0019		0.0026		0.007	0.0047									0.066	2/21/22 2:51:13 PM	60
SZ F7 4					0.0027	0.0046		0.0025	0.053	0.015	0.027					0.0021		0.0023		0.0062	0.0041									0.055	2/21/22 2:52:41 PM	60
SZ E7 1		0.011			0.0029	0.0083			0.054	0.018	0.023			0.0014	0.0016	0.0021		0.0025		0.0035	0.0046									0.046	2/21/22 2:54:47 PM	60
SZ E7 2					0.0028	0.0067			0.053	0.019				0.0012	0.0015	0.002		0.0024			0.0044									0.035	2/21/22 2:56:06 PM	60
SZ E7 3					0.0026	0.0065		0.0024	0.05	0.02	0.024			0.0011	0.0014	0.002		0.0023		0.0032	0.0042									0.048	2/21/22 2:57:31 PM	60
SZ E7 4		0.012		0.0042	0.0035	0.0085			0.055	0.017	0.032			0.0015		0.0021		0.0027			0.0053									0.065	2/21/22 2:59:25 PM	60
SZ E7 5						0.0087		0.0026	0.052	0.021	0.028			0.0012		0.0019		0.0025		0.0051	0.0047									0.057	2/21/22 3:00:46 PM	60
SZ E7 6					0.003	0.0091		0.0025	0.051	0.022	0.033			0.0012		0.0019		0.0027		0.0056	0.0049									0.068	2/21/22 3:02:08 PM	60
SZ D7 1		0.017			0.0043	0.01			0.058	0.0029				0.0012				0.0029		0.017	0.0052									0.019	2/21/22 3:03:55 PM	60
SZ D7 2		0.016			0.0039	0.0085		0.003	0.058	0.0028		0.0017		0.0011				0.0029		0.016	0.005									0.019	2/21/22 3:05:16 PM	60
SZ D7 3					0.0034	0.0053		0.003	0.058	0.0025	0.024	0.0017						0.0027		0.015	0.0047									0.049	2/21/22 3:06:41 PM	60
SZ D7 4		0.016			0.0042	0.01			0.062	0.0035		0.002		0.0013				0.0032		0.016	0.0054									0.017	2/21/22 3:08:13 PM	60
SZ D7 5		0.012			0.0031	0.0075		0.0025	0.051	0.021	0.028			0.0011		0.0018		0.0025		0.0073	0.0047									0.056	2/21/22 3:09:57 PM	60
SZ D7 6				0.0038	0.0029	0.0076		0.0024	0.05	0.021	0.021			0.0011		0.0019		0.0023		0.0051	0.0042									0.043	2/21/22 3:11:45 PM	60
SZ D7 7		0.012		0.0043	0.0032	0.009			0.053	0.019	0.028			0.0013		0.0019		0.0026		0.0054	0.0048									0.057	2/21/22 3:14:28 PM	60
SZ D6 1		0.019			0.0045	0.0098		0.0031	0.058	0.0028				0.001				0.0027		0.02	0.0055									0.018	2/21/22 3:16:34 PM	60
SZ D6 2		0.019			0.0043	0.01		0.003	0.057	0.0027				0.0011				0.0027		0.02	0.0055									0.017	2/21/22 3:18:05 PM	60
SZ D6 3		0.021			0.0048	0.0078		0.0034	0.057	0.0027		0.0017	0.0016	0.001				0.0029		0.022	0.0059									0.019	2/21/22 3:19:33 PM	60
SZ D6 4		0.019			0.0045	0.0081		0.0032	0.058	0.0027				0.0011				0.0029		0.02	0.0058									0.02	2/21/22 3:21:15 PM	60
SZ D6 5				0.004	0.003	0.0085			0.052	0.018	0.021	0.0018		0.0012		0.0019		0.0023			0.0043									0.043	2/21/22 3:22:50 PM	60
SZ D6 6		0.011		0.0039	0.0031	0.0083			0.052	0.019	0.022			0.0012		0.0019		0.0024		0.0064	0.0045									0.044	2/21/22 3:24:23 PM	60
SZ D6 7		0.011			0.0028	0.007			0.053	0.017	0.019			0.0012	0.0015	0.0019		0.0024			0.0046									0.038	2/21/22 3:25:47 PM	60
SZ E6 1		0.01			0.0028	0.008			0.051	0.019	0.019			0.0012	0.0014	0.0018		0.0022			0.0041									0.038	2/21/22 3:27:43 PM	60
SZ E6 2		0.017	0.015		0.0042	0.014			0.055	0.016	0.021	0.002		0.0017		0.0019		0.0024			0.0044									0.042	2/21/22 3:28:57 PM	60
SZ E6 3					0.0026	0.0075			0.05	0.02	0.022			0.0012	0.0014	0.0019		0.0023			0.0042								0.0062	0.044	2/21/22 3:30:16 PM	60
SZ E6 4		0.012			0.0032	0.0099			0.053	0.022	0.038	0.0022		0.0013		0.0021		0.0029			0.0052									0.078	2/21/22 3:31:27 PM	60
SZ E6 5		0.012		0.0041	0.0032	0.0093			0.053	0.017		0.002		0.0013		0.0019		0.0026		0.0059	0.0048									0.018	2/21/22 3:32:42 PM	60
SZ E6 6		0.012		0.0042	0.0033	0.0083		0.0025	0.052	0.019	0.026			0.0012		0.0017		0.0025		0.0071	0.0047									0.053	2/21/22 3:33:53 PM	60
SZ E6 7		0.012			0.0031	0.011			0.058	0.02	0.021			0.0014		0.002		0.0029		0.0079	0.0053									0.043	2/21/22 3:35:16 PM	60
SZ E6 8				0.0037	0.0029	0.0087			0.053	0.019	0.019			0.0012		0.0018		0.0025		0.0054	0.0046									0.039	2/21/22 3:36:39 PM	60
SZ E6 9		0.013			0.0027	0.0071			0.052	0.019				0.0012	0.0015	0.0019		0.0023			0.0043									0.0085	2/21/22 3:37:52 PM	60
SZ F6 1		0.012		0.0041	0.0033	0.0082			0.052	0.02	0.029			0.0013		0.0019		0.0026		0.0039	0.0049									0.059	2/21/22 3:39:37 PM	60
SZ F6 2					0.0027	0.0075			0.053	0.018	0.021			0.0013	0.0015	0.002		0.0024		0.0036	0.0044									0.042	2/21/22 3:41:05 PM	60
SZ F6 3		0.012			0.0029	0.0088			0.052	0.018	0.027			0.0014		0.0019		0.0025		0.0037	0.0047									0.055	2/21/22 3:42:19 PM	60
SZ F6 4					0.0029	0.0068		0.0023	0.052	0.022	0.023					0.002		0.0024		0.0034	0.0044									0.047	2/21/22 3:50:03 PM	60
SZ D5 1					0.0028	0.0074			0.054	0.017	0.02			0.0013	0.0016	0.0021		0.0024		0.0033	0.0043									0.041	2/21/22 3:54:06 PM	60
SZ D5 2					0.0026	0.0068			0.053	0.016	0.02	0.0019		0.0013	0.0015	0.002		0.0023			0.0041									0.041	2/21/22 3:55:22 PM	60
SZ D5 3		0.013			0.0035	0.0095			0.066	0.017	0.022			0.0018		0.002		0.0034	0.0033	0.0049	0.0063									0.044	2/21/22 3:57:25 PM	60
SZ D5 4					0.0028	0.0073			0.053	0.018	0.027			0.0014		0.0021		0.0025		0.0035	0.0047									0.055	2/21/22 3:59:03 PM	60
SZ D5 5				0.0041	0.0033	0.0082			0.056	0.019	0.026			0.0013		0.002		0.0027			0.005									0.052	2/21/22 4:00:25 PM	60
SZ D5 6		0.012			0.0031	0.0096			0.054	0.017	0.03	0.002		0.0014		0.002		0.0025		0.0076	0.0046									0.06	2/21/22 4:01:50 PM	60
SZ D5 7				0.004	0.0028	0.0069			0.054	0.019	0.011			0.0012	0.0015	0.0019		0.0025			0.0047									0.022	2/21/22 4:07:24 PM	60
SZ A3 1					0.003	0.0063			0.052	0.015	0.036	0.0022				0.002		0.0024			0.0048									0.074	2/21/22 4:16:20 PM	60
SZ A3 2		0.011			0.0027	0.006		0.0025	0.053	0.015	0.035	0.0022				0.002		0.0024			0.0049									0.071	2/21/22 4:18:01 PM	60
SZ A3 3					0.0028	0.0061		0.0025	0.051	0.015	0.036	0.0022				0.0021		0.0024			0.0047									0.073	2/21/22 4:19:24 PM	60
SZ A3 4					0.0029	0.0062		0.0025	0.053	0.016	0.039	0.0022				0.002		0.0026			0.0051									0.024	2/21/22 4:20:37 PM	60
SZ A3 5		0.017			0.0041	0.0098		0.0031	0.06	0.0025				0.0011				0.0029		0.019	0.0053									0.011	2/21/22 4:21:55 PM	60
SZ A3 6		0.012			0.0031	0.0067			0.053	0.015	0.036	0.0022				0.002		0.0025			0.0049									0.074	2/21/22 4:24:05 PM	60
SZ B3 1					0.0037	0.0072		0.003	0.057	0.0023				0.001				0.0026		0.017	0.0049									0.011	2/21/22 4:26:21 PM	60
SZ B3 2					0.0041	0.0076		0.0031	0.057	0.0024			0.0015	0.00097				0.0027		0.019	0.0052									0.012	2/21/22 4:27:45 PM	60
SZ B3 3		0.02			0.0046	0.013		0.0032	0.061	0.0028			0.0017	0.0012				0.0032		0.022	0.0063									0.016	2/21/22 4:29:03 PM	60
SZ B3 4		0.016			0.0038	0.0072		0.003	0.058	0.0021			0.0015	0.001				0.0028		0.018	0.0053									0.011	2/21/22 4:30:17 PM	60
SZ B3 5		0.012			0.0032	0.0076			0.055	0.016	0.041	0.0022				0.0021		0.0027			0.0053									0.083	2/21/22 4:31:30 PM	60
SZ B3 6		0.013			0.0035	0.0079			0.06	0.017	0.039			0.0017		0.0021		0.0031			0.0061									0.08	2/21/22 4:32:41 PM	60
SZ B3 7		0.013			0.0033	0.0075			0.055	0.017	0.042	0.0023				0.0021		0.0027			0.0052									0.086	2/21/22 4:33:51 PM	60
SZ B3 8		0.019			0.0045	0.0097		0.0035	0.066	0.0028		0.002		0.0014				0.0034		0.02	0.0062									0.018	2/21/22 4:35:04 PM	60
SZ C3 1					0.0038	0.0072		0.0029	0.059	0.0022				0.00095				0.0027		0.019	0.0052									0.011	2/21/22 4:37:44 PM	60
SZ C3 2					0.004	0.0076		0.0029	0.058	0.0022		0.0016	0.0015	0.00095				0.0027		0.02	0.0053									0.012	2/21/22 4:39:05 PM	60
SZ C3 3		0.057			0.013	0.042			0.088	0.0097				0.0031				0.0073		0.046	0.015									0.024	2/21/22 4:40:40 PM	60
SZ C3 4		0.074			0.018	0.053			0.087	0.011			0.0032	0.0033	0.0024			0.008		0.054	0.018									0.023	2/21/22 4:41:55 PM	60
SZ C3 5		0.012			0.0033	0.0072		0.0028	0.055	0.016	0.044	0.0024				0.0022		0.0028			0.0055									0.091	2/21/22 4:43:12 PM	60
SZ C3 6		0.013			0.0033	0.0087			0.056	0.017	0.042	0.0022		0.0017		0.002		0.0029			0.0058									0.027	2/21/22 4:44:26 PM	60
SZ C3 7		0.024			0.0058	0.015			0.067	0.0052			0.0028	0.0019				0.004		0.023	0.0074									0.019	2/21/22 4:45:47 PM	60
SZ C3 8		0.032			0.0078	0.022			0.075	0.0061			0.0025	0.0021				0.0049		0.03	0.0092									0.023	2/21/22 4:47:15 PM	60
SZ C2 1		0.018			0.0043	0.0092		0.0032	0.061	0.0025				0.0012				0.003		0.02	0.0058									0.013	2/21/22 4:49:37 PM	60
SZ C2 2					0.0042	0.0087		0.0031	0.059	0.0024				0.0012				0.0029		0.02	0.0057									0.014	2/21/22 4:51:19 PM	60
SZ C2 3		0.018			0.0042	0.0088		0.0031	0.059	0.0022				0.0011				0.0029		0.02	0.0056									0.012	2/21/22 4:52:31 PM	60
SZ C2 4		0.046			0.011	0.031			0.084	0.0069				0.0029	0.0022			0.0065		0.039	0.013									0.021	2/21/22 4:53:50 PM	60
SZ C2 5					0.0038	0.0081		0.0029	0.06	0.0023				0.0011				0.0028		0.019	0.0053									0.0087	2/21/22 4:55:39 PM	60
SZ C2 6					0.0042	0.01		0.0032	0.064	0.0027		0.0017		0.0013				0.0033		0.021	0.0061									0.012	2/21/22 4:57:01 PM	60
SZ C2 7					0.004	0.0071		0.003	0.058	0.0023				0.001				0.0027		0.017	0.005									0.0094	2/21/22 4:58:28 PM	60
SZ C2 8		0.019		0.0065	0.0053	0.011			0.066	0.003				0.0015				0.0035		0.021	0.0065									0.014	2/21/22 4:59:53 PM	60
SZ C2 9		0.038			0.0085	0.024			0.084	0.0051				0.0026				0.0061		0.036	0.012									0.019	2/21/22 5:01:09 PM	60
SZ B2 1		0.018			0.0042	0.0092		0.0031	0.061	0.0024		0.0018		0.0012				0.0031		0.02	0.0055									0.013	2/21/22 5:03:29 PM	60
SZ B2 2					0.004	0.007			0.059	0.0023		0.0017	0.0015	0.001				0.0028		0.019	0.0051									0.013	2/21/22 5:04:42 PM	60
SZ B2 3		0.017			0.0041	0.0085		0.0029	0.06	0.0022				0.0011				0.0029		0.019	0.0053									0.013	2/21/22 5:05:54 PM	60
SZ B2 4		0.053			0.012	0.036			0.089	0.0092				0.0032	0.0023			0.0074		0.042	0.015									0.02	2/21/22 5:07:08 PM	60
SZ B2 5					0.005	0.011		0.0038	0.073	0.0028				0.0015				0.004		0.023	0.0073									0.014	2/21/22 5:08:46 PM	60
SZ B2 6					0.0043	0.011		0.0033	0.065	0.0032				0.0013				0.0034		0.021	0.0062									0.013	2/21/22 5:09:58 PM	60
SZ B2 7		0.024			0.0059	0.016			0.068	0.0041				0.0018				0.0039		0.025	0.0073									0.017	2/21/22 5:11:18 PM	60
SZ A2 1					0.0043	0.0094		0.0029	0.061	0.0023				0.0011				0.003		0.022	0.0057									0.011	2/21/22 5:13:14 PM	60
SZ A2 2		0.025			0.0059	0.012			0.072	0.0029				0.0014				0.0037		0.027	0.0071									0.016	2/21/22 5:14:45 PM	60
SZ A2 3		0.018			0.0043	0.007		0.0032	0.059	0.0022		0.0016		0.00095				0.0025		0.02	0.0049									0.011	2/21/22 5:16:05 PM	60
SZ A2 4		0.04			0.0096	0.024			0.075	0.0058				0.0024				0.0052		0.036	0.011									0.021	2/21/22 5:17:36 PM	60
SZ A2 5					0.0038	0.0073		0.003	0.059	0.0022		0.0017		0.001				0.0026		0.017	0.0049									0.012	2/21/22 5:19:00 PM	60
SZ A2 6		0.03			0.0072	0.02			0.076	0.005			0.0029	0.0023				0.005		0.03	0.0093									0.017	2/21/22 5:21:25 PM	60
SZ A1 1					0.0037	0.0068			0.059	0.0023		0.0016		0.00096				0.0027		0.018	0.0048									0.01	2/21/22 5:24:28 PM	60
SZ A1 2		0.015			0.0037	0.0072		0.0029	0.058	0.0022				0.0011				0.0026		0.017	0.005									0.01	2/21/22 5:25:49 PM	60
SZ A1 3		0.021			0.0047	0.01		0.0032	0.062	0.0024				0.0011				0.0031		0.023	0.0062									0.014	2/21/22 5:27:00 PM	60
SZ A1 4		0.018			0.0043	0.011		0.0033	0.065	0.0027				0.0014				0.0034		0.021	0.0063									0.012	2/21/22 5:28:25 PM	60
SZ A1 5		0.015			0.0035	0.0082		0.003	0.06	0.0027		0.0018		0.0013				0.003		0.017	0.0053									0.012	2/21/22 5:29:45 PM	60
SZ B1 1					0.0045	0.008		0.0031	0.059	0.0031		0.0017		0.001				0.0028		0.02	0.0055									0.01	2/21/22 5:32:41 PM	60
SZ B1 2					0.0041	0.0081		0.0031	0.058	0.0023				0.00099				0.0027		0.02	0.0053									0.0096	2/21/22 5:34:01 PM	60
SZ B1 3					0.0039	0.0071		0.003	0.058	0.004				0.001				0.0027		0.019	0.0053									0.012	2/21/22 5:35:15 PM	60
SZ B1 4					0.0037	0.006		0.003	0.059	0.0023								0.0026		0.018	0.0048									0.0089	2/21/22 5:36:36 PM	60
SZ B1 5					0.003	0.0061		0.0026	0.055	0.02	0.037					0.0021		0.0027		0.0037	0.0054									0.075	2/21/22 5:37:54 PM	60
SZ B1 6		0.028			0.0064	0.017		0.0043	0.069	0.0051			0.0027	0.0019				0.0043		0.027	0.008									0.02	2/21/22 5:39:46 PM	60
SZ C1 1					0.0047	0.011		0.0031	0.062	0.0027			0.0018	0.0014				0.0034		0.023	0.0066									0.016	2/21/22 5:41:50 PM	60
SZ C1 2					0.0042	0.008			0.058	0.0023		0.0017		0.001				0.0027		0.02	0.0053									0.015	2/21/22 5:43:02 PM	60
SZ C1 3					0.02	0.053			0.1	0.014				0.0042	0.0031			0.01		0.061	0.022									0.032	2/21/22 5:44:35 PM	60
SZ C1 4					0.0052	0.012			0.074	0.0032				0.0016				0.0044		0.024	0.008									0.017	2/21/22 5:46:06 PM	60
SZ C1 5		0.021			0.0051	0.013		0.0037	0.07	0.0031				0.0016				0.0038		0.023	0.0072									0.015	2/21/22 5:47:30 PM	60
SZ C1 6		0.025			0.0065	0.017			0.068	0.01			0.0031	0.0021				0.0043		0.024	0.0079									0.03	2/21/22 5:48:54 PM	60
SZ a 1		0.02			0.0048	0.013		0.0033	0.059	0.0024				0.0012				0.003		0.021	0.0057									0.019	2/21/22 5:50:59 PM	60
SZ a 2		0.017			0.0042	0.01			0.062	0.0027				0.0014				0.0032		0.019	0.006									0.015	2/21/22 5:52:29 PM	60
SZ b 1		0.011			0.0029	0.006		0.0026	0.052	0.016	0.032					0.0022		0.0025			0.0048									0.066	2/21/22 5:54:04 PM	60
SZ b 2		0.011			0.003	0.0062			0.053	0.016	0.034	0.0021			0.0015	0.0021		0.0025			0.0049									0.07	2/21/22 5:55:19 PM	60
SZ h 1		0.018			0.0041	0.01		0.0032	0.064	0.0028		0.002		0.0013				0.0033		0.019	0.0058									0.014	2/21/22 5:57:44 PM	60
SZ c 1		0.012			0.003	0.0078		0.0027	0.053	0.016	0.041	0.0023		0.0014		0.0021		0.0026			0.0051									0.084	2/22/22 8:09:00 AM	60
SZ c 2					0.0031	0.0074		0.0028	0.056	0.017	0.037	0.0021				0.0022		0.0026			0.0052									0.075	2/22/22 8:10:20 AM	60
SZ d 1		0.012		0.0048	0.0037	0.0071		0.0026	0.053	0.016	0.037	0.0022			0.0016	0.0021		0.0026			0.0051									0.075	2/22/22 8:12:23 AM	60
SZ d 2		0.012		0.0043	0.0035	0.0075			0.054	0.016	0.039	0.0023		0.0015	0.0015	0.002		0.0027			0.0054									0.079	2/22/22 8:14:04 AM	60
SZ e 1		0.013			0.0032	0.0078		0.0028	0.055	0.017	0.041	0.0023		0.0015		0.0021		0.0028			0.0054									0.085	2/22/22 8:16:03 AM	60
SZ e 2		0.011			0.0028	0.0061			0.053	0.016	0.031				0.0015	0.0021		0.0024			0.0048									0.064	2/22/22 8:17:17 AM	60
SZ f 1						0.017			0.12	0.036	0.089					0.0043		0.0062			0.012									0.18	2/22/22 8:18:40 AM	60
SZ f 2		0.013			0.0033	0.0084			0.055	0.019	0.043			0.0015		0.0021		0.0029			0.0058									0.087	2/22/22 8:21:13 AM	60
SZ f 3		0.012			0.0031	0.0074		0.0027	0.053	0.017	0.038	0.0023				0.0022		0.0025			0.0051									0.078	2/22/22 8:22:23 AM	60
SZ g 1		0.018			0.0043	0.01		0.0033	0.06	0.0028				0.0012				0.003		0.019	0.0057									0.019	2/22/22 8:24:03 AM	60
SZ g 2		0.019			0.0044	0.011		0.0035	0.064	0.0031		0.0019		0.0013				0.0031		0.019	0.0058									0.018	2/22/22 8:25:15 AM	60
SZ i 1		0.016			0.004	0.011			0.062	0.021	0.045			0.0021		0.0023		0.0037			0.0072									0.029	2/22/22 8:29:15 AM	60
SZ i 2		0.016			0.0042	0.01			0.068	0.023	0.049			0.002				0.0039			0.0077									0.1	2/22/22 8:30:47 AM	60
SZ j 1		0.012			0.0031	0.0068			0.055	0.017	0.035					0.0022		0.0028			0.0054									0.072	2/22/22 8:34:29 AM	60
SZ j 2		0.015			0.0038	0.0086			0.068	0.02	0.042			0.0019				0.0036			0.007									0.085	2/22/22 8:35:50 AM	60
SZ k 1		0.013			0.0039	0.0085			0.059	0.018	0.041					0.0022		0.003			0.0059									0.085	2/22/22 8:38:02 AM	60
SZ k 2		0.012			0.0032	0.0078			0.056	0.017	0.038					0.0021		0.0028			0.0055									0.078	2/22/22 8:39:22 AM	60
SZ l 1		0.015			0.0035	0.0093		0.0028	0.057	0.017	0.046			0.0018		0.0019		0.0031		0.004	0.006									0.096	2/22/22 8:41:30 AM	60
SZ l 2		0.014			0.0036	0.0093			0.061	0.017	0.046	0.0026				0.0018		0.0031			0.0062									0.094	2/22/22 8:42:44 AM	60
SZ m 1		0.013			0.0034	0.0075		0.003	0.058	0.018	0.041					0.0021		0.0029			0.0057									0.084	2/22/22 8:44:57 AM	60
SZ m 2		0.013			0.0035	0.0085			0.06	0.018	0.04			0.0019		0.002		0.0032			0.0064									0.082	2/22/22 8:46:19 AM	60
SZ n 1		0.015		0.0058	0.0048	0.0095			0.063	0.022	0.042			0.002		0.0024		0.0037			0.0071									0.086	2/22/22 8:47:51 AM	60
SZ n 2		0.013			0.0032	0.008			0.058	0.018	0.035			0.0017		0.0022		0.003			0.0058									0.072	2/22/22 8:49:14 AM	60
SZ o 1		0.016			0.0037	0.0094			0.059	0.018	0.046			0.0018		0.0021		0.0031			0.0062									0.029	2/22/22 8:50:51 AM	60
SZ o 2		0.013			0.0033	0.0083			0.056	0.017	0.041			0.0017		0.0022		0.0029			0.0058									0.085	2/22/22 8:52:02 AM	60
SZ p 1		0.015			0.0036	0.0097			0.058	0.017	0.044			0.0018		0.0019		0.0029			0.0058									0.091	2/22/22 8:53:33 AM	60
SZ p 2		0.017			0.0037	0.01			0.063	0.018	0.046			0.0019		0.002		0.0035			0.0068									0.095	2/22/22 8:55:14 AM	60
SZ q 1		0.017			0.0038	0.011			0.056	0.017	0.045	0.0023		0.0017		0.002		0.003		0.0038	0.0058									0.029	2/22/22 8:58:00 AM	60
SZ q 2		0.02			0.0051	0.015			0.075	0.023	0.062			0.0024				0.0046		0.0061	0.0087									0.13	2/22/22 8:59:15 AM	60
SZ r 1		0.017		0.0057	0.0046	0.0089		0.0031	0.063	0.0028		0.002		0.0012				0.0032		0.017	0.0055									0.015	2/22/22 9:01:01 AM	60
SZ r 2		0.016			0.004	0.0085		0.0034	0.062	0.0029		0.0019		0.0012				0.003		0.017	0.0052									0.014	2/22/22 9:02:20 AM	60
SZ s 1		0.016			0.0039	0.0081		0.0029	0.059	0.0026		0.0017		0.0011				0.0027		0.017	0.005									0.017	2/22/22 9:04:13 AM	60
SZ s 2				0.006	0.0045	0.007		0.0031	0.059	0.0025		0.0019		0.0011				0.0028		0.018	0.0051									0.02	2/22/22 9:06:06 AM	60
SZ t 1		0.016			0.0037	0.0068		0.0031	0.059	0.0027		0.0017		0.001				0.0028		0.016	0.0049									0.013	2/22/22 9:07:48 AM	60
SZ t 2		0.016			0.0038	0.0063		0.0033	0.061	0.0029		0.0018		0.0011				0.003		0.017	0.0052									0.014	2/22/22 9:08:57 AM	60
SZ u 1		0.017			0.0039	0.0069		0.0032	0.059	0.0027		0.0019		0.0011				0.0028		0.018	0.0052									0.016	2/22/22 9:10:43 AM	60
SZ u 2		0.019			0.0044	0.0085		0.0036	0.066	0.0032		0.0021		0.0013				0.0032		0.019	0.0059									0.019	2/22/22 9:12:07 AM	60
SZ v 1		0.02				0.0063		0.0036	0.058	0.0032	0.033	0.0019						0.003		0.019	0.0053									0.068	2/22/22 9:14:03 AM	60
SZ v 2					0.004	0.0064		0.0033	0.06	0.0029	0.031	0.0019	0.0016	0.0011				0.003		0.018	0.0051									0.062	2/22/22 9:15:51 AM	60
SZ w 1					0.0037	0.0081		0.0031	0.059	0.0026		0.0019		0.0011				0.0027		0.017	0.0049									0.014	2/22/22 9:17:41 AM	60
SZ w 2		0.018			0.0044	0.0085		0.0035	0.063	0.0029		0.002		0.0012				0.0031		0.019	0.0057									0.02	2/22/22 9:19:24 AM	60
SZ x 1								0.0033	0.057	0.0025	0.032							0.0029		0.018	0.005									0.066	2/22/22 9:21:28 AM	60
SZ x 2					0.0037	0.0065		0.0031	0.06	0.0027		0.0018		0.0011				0.0029		0.017	0.0049									0.015	2/22/22 9:22:43 AM	60
SZ test nail		0.014		0.011		0.13	0.02	0.014	0.017	0.022	0.012																			0.02	2/22/22 9:24:10 AM	21
SZ test placca		0.012		0.0096		0.1	0.015		0.009	0.021				0.00087				0.0022						0.012						0.0036	2/22/22 9:25:16 AM	32
SZ test br su placc		0.019			0.0045	0.011		0.0032	0.059	0.003				0.0012				0.0031		0.02	0.006									0.018	2/22/22 9:27:09 AM	60
SZ test br no placc		0.019			0.0044	0.011		0.0031	0.059	0.003		0.0017	0.0017	0.0012				0.0031		0.02	0.0059									0.018	2/22/22 9:28:30 AM	60
SZ test br 30 s 1		0.025			0.0059	0.014			0.077	0.0041		0.0025		0.0016				0.004		0.026	0.0075									0.024	2/22/22 9:29:24 AM	34
SZ test br 30 s 2		0.026			0.0062	0.015			0.082	0.0043		0.0027		0.0017				0.0043		0.028	0.0082									0.024	2/22/22 9:30:07 AM	30
SZ test br 30 s 3		0.027			0.0067	0.016			0.085	0.0045				0.0018				0.0045		0.029	0.0085									0.025	2/22/22 9:30:44 AM	30
SZ test legno 1	72			3	2				2	0			0	0					3											0	2/22/22 9:33:59 AM	120
SZ E5 1					0.0029	0.007			0.053	0.015	0.019	0.0019		0.0013	0.0016	0.002		0.0023			0.0041									0.039	2/22/22 9:47:41 AM	60
SZ E5 2		0.011			0.0028	0.0083			0.054	0.017	0.018			0.0014	0.0016	0.0021		0.0024			0.0043									0.037	2/22/22 9:49:06 AM	60
SZ E5 3		0.011		0.0038	0.0032	0.008			0.055	0.018	0.023				0.0017	0.0022		0.0025			0.0047									0.047	2/22/22 9:50:37 AM	60
SZ E5 4		0.012		0.0044	0.0036	0.0079		0.0028	0.055	0.016	0.04	0.0022				0.0019		0.0026			0.0051									0.082	2/22/22 9:52:12 AM	60
SZ E5 5		0.011		0.0041	0.0034	0.0094			0.055	0.018	0.024			0.0015		0.0021		0.0027		0.0036	0.0049									0.048	2/22/22 9:53:46 AM	60
SZ E5 6					0.0025	0.0072		0.0023	0.052	0.018				0.0012		0.0019		0.0024		0.0058	0.0045									0.037	2/22/22 9:55:14 AM	60
SZ E5 7		0.011		0.0043	0.0035	0.01			0.054	0.019	0.025			0.0013		0.0019		0.0026		0.0055	0.0047									0.05	2/22/22 9:57:11 AM	60
SZ F5 1					0.0027	0.0073			0.053	0.017	0.021			0.0013	0.0015	0.002		0.0022			0.0041									0.042	2/22/22 9:59:28 AM	60
SZ F5 2					0.0026	0.0075			0.052	0.017	0.024	0.0019		0.0012	0.0015	0.002		0.0023			0.0042									0.048	2/22/22 10:00:56 AM	60
SZ F5 3		0.011			0.0029	0.0083			0.056	0.02	0.024			0.0016		0.0022		0.0028			0.0053									0.049	2/22/22 10:02:35 AM	60
SZ F5 4		0.0098			0.0026	0.0075			0.052	0.017	0.021			0.0013	0.0015	0.002		0.0022			0.0041									0.043	2/22/22 10:03:59 AM	60
SZ F5 5		0.011			0.0027	0.0082			0.053	0.018	0.025			0.0013	0.0015	0.0021		0.0024			0.0045									0.05	2/22/22 10:05:22 AM	60
SZ F5 6		0.014		0.0046	0.004	0.011			0.059	0.019				0.0017		0.002		0.0032		0.0083	0.0059									0.018	2/22/22 10:06:58 AM	60
SZ F4 1				0.0037	0.0029	0.0078			0.053	0.018	0.02			0.0013	0.0015	0.002		0.0022			0.0041									0.04	2/22/22 10:20:29 AM	60
SZ F4 2					0.0029	0.008			0.052	0.018	0.022	0.0019		0.0013	0.0015	0.002		0.0023			0.0042									0.044	2/22/22 10:22:26 AM	60
SZ F4 3		0.012		0.0043	0.0032	0.01			0.06	0.021	0.023			0.0018		0.0023		0.0031			0.0056									0.046	2/22/22 10:23:57 AM	60
SZ F4 4				0.0038	0.003	0.0083			0.053	0.018	0.022			0.0012	0.0015	0.002		0.0024		0.0032	0.0044									0.044	2/22/22 10:25:35 AM	60
SZ F4 5		0.011			0.003	0.0091			0.055	0.018	0.027			0.0015		0.0021		0.0026			0.0048									0.055	2/22/22 10:27:04 AM	60
SZ F4 6				0.0039	0.0031	0.009			0.056	0.02	0.014			0.0012		0.002		0.0027		0.0058	0.005									0.028	2/22/22 10:28:47 AM	60
SZ F4 7		0.011		0.0039	0.0028	0.0095			0.057	0.019	0.017			0.0014		0.0021		0.0028		0.0057	0.0051									0.035	2/22/22 10:30:41 AM	60
SZ E4 1					0.0027	0.0056		0.0025	0.053	0.015	0.023				0.0015	0.0019		0.0024		0.0047	0.0047									0.047	2/22/22 10:32:14 AM	60
SZ E4 2		0.01			0.0028	0.0057			0.053	0.014	0.026	0.002			0.0015	0.0019		0.0024		0.0045	0.0047									0.052	2/22/22 10:33:29 AM	60
SZ E4 3		0.011			0.0029	0.007			0.055	0.015	0.026	0.002				0.0019		0.0026		0.005	0.0049									0.052	2/22/22 10:35:44 AM	60
SZ E4 4		0.011		0.004	0.0031	0.0085			0.053	0.018	0.029	0.002		0.0013		0.0019		0.0025			0.0047									0.058	2/22/22 10:38:39 AM	60
SZ E4 5		0.021		0.0065	0.005	0.016			0.066	0.031				0.0027		0.0027		0.0051		0.0067	0.0095		0.058							0.03	2/22/22 10:40:38 AM	60
SZ E4 6		0.012			0.0032	0.011			0.056	0.02	0.021			0.0015		0.002		0.0028		0.0057	0.005									0.041	2/22/22 10:43:15 AM	60
SZ D4 1				0.0042	0.0034	0.0069		0.0025	0.052	0.016	0.04	0.0023				0.0022		0.0025			0.0049									0.081	2/22/22 10:46:23 AM	60
SZ D4 2		0.011			0.003	0.0068			0.053	0.015	0.039	0.0022				0.0021		0.0026			0.0051									0.08	2/22/22 10:47:36 AM	60
SZ D4 3		0.012		0.0042	0.0035	0.0075			0.054	0.015	0.038	0.0022				0.002		0.0027			0.0052									0.079	2/22/22 10:49:33 AM	60
SZ D4 4		0.011			0.0028	0.0075			0.054	0.019	0.02			0.0014		0.0021		0.0025		0.0055	0.0047									0.04	2/22/22 10:51:19 AM	60
SZ D4 5		0.015			0.0036	0.011			0.058	0.018	0.036			0.0018		0.002		0.0031		0.0093	0.006									0.023	2/22/22 10:52:33 AM	60
SZ D4 6		0.017		0.0061	0.0052	0.015			0.065	0.027	0.032			0.0023		0.0024		0.0041		0.0071	0.0076									0.065	2/22/22 10:59:57 AM	60
SZ D3 1		0.01			0.0026	0.0055			0.054	0.015	0.023				0.0017	0.0022		0.0024			0.0045									0.045	2/22/22 11:06:51 AM	60
SZ D3 2		0.0099			0.0027	0.0054			0.054	0.015	0.02				0.0017	0.0021		0.0024			0.0044									0.039	2/22/22 11:08:14 AM	60
SZ D3 3					0.0025	0.0049		0.0023	0.053	0.015	0.021				0.0017	0.0021		0.0023			0.0043									0.043	2/22/22 11:10:46 AM	60
SZ D3 4				0.0041	0.0031	0.0083			0.053	0.017	0.029	0.0018		0.0013		0.0019		0.0024		0.0073	0.0045									0.059	2/22/22 11:12:34 AM	60
SZ D3 5				0.004	0.0033	0.0087			0.054	0.017	0.028			0.0014		0.002		0.0026		0.006	0.0048									0.057	2/22/22 11:13:49 AM	60
SZ D3 6		0.011		0.0043	0.0036	0.01			0.056	0.021	0.018			0.0015		0.002		0.0028		0.0054	0.0052									0.037	2/22/22 11:15:34 AM	60
SZ C3 1				0.0037	0.0029	0.0052			0.054	0.013	0.021	0.0019		0.0013	0.0017	0.0019		0.0023			0.0043									0.043	2/22/22 11:18:41 AM	60
SZ C3 2		0.011			0.0027	0.006			0.055	0.013	0.024			0.0013	0.0017	0.0018		0.0025			0.0046									0.048	2/22/22 11:21:19 AM	60
SZ C3 3		0.011			0.003	0.0058			0.055	0.015	0.024				0.0016	0.002		0.0025			0.0046									0.048	2/22/22 11:23:01 AM	60
SZ C3 4				0.0039	0.0031	0.007			0.053	0.017	0.025	0.002		0.0013		0.0018		0.0025		0.0061	0.0046									0.05	2/22/22 11:24:36 AM	60
SZ C3 5		0.011			0.0028	0.0088			0.052	0.018	0.025			0.0012		0.0018		0.0024		0.0058	0.0046									0.051	2/22/22 11:26:30 AM	60
SZ C3 6		0.027		0.0087	0.0067	0.022			0.079	0.039				0.0036				0.0074		0.014	0.014		0.069							0.031	2/22/22 11:27:58 AM	60
SZ B3 1					0.0027	0.0065			0.052	0.014	0.028	0.002		0.0013		0.0018		0.0023		0.0057	0.0043									0.056	2/22/22 11:32:45 AM	60
SZ B3 2		0.011			0.0029	0.0075			0.055	0.014	0.025	0.002		0.0013		0.0018		0.0026		0.006	0.0047									0.05	2/22/22 11:34:18 AM	60
SZ B3 3		0.012			0.003	0.0083			0.056	0.015	0.03	0.0021		0.0014		0.0019		0.0026		0.0061	0.0048									0.06	2/22/22 11:36:19 AM	60
SZ B3 4					0.003	0.0087			0.055	0.018	0.023			0.0014		0.002		0.0025		0.0054	0.0047									0.047	2/22/22 11:37:53 AM	60
SZ B3 5		0.013			0.0032	0.0096			0.057	0.017	0.031					0.0019		0.0027		0.0092	0.005									0.062	2/22/22 11:39:25 AM	60
SZ B3 6		0.02			0.0047	0.017			0.07	0.032	0.037			0.0028		0.0027		0.0053		0.0095	0.01		0.06							0.075	2/22/22 11:41:49 AM	60
SZ B3 7		0.018			0.0046	0.015			0.06	0.031	0.044			0.0023		0.0025		0.0043		0.0095	0.0079		0.052							0.091	2/22/22 11:43:07 AM	60
SZ B3 8					0.0034	0.0088			0.056	0.02	0.023			0.0014		0.0019		0.0027		0.0063	0.0051									0.047	2/22/22 11:44:37 AM	60
SZ D2 1				0.0038	0.0029	0.0075			0.051	0.018	0.022			0.0012		0.0019		0.0024		0.0049	0.0044									0.044	2/22/22 11:46:34 AM	60
SZ D2 2					0.0027	0.0074			0.052	0.017	0.021			0.0013		0.0019		0.0023		0.0047	0.0042									0.042	2/22/22 11:47:45 AM	60
SZ D2 3		0.011		0.0042	0.0034	0.0089			0.057	0.019	0.024			0.0013		0.002		0.0026		0.005	0.0049									0.048	2/22/22 11:49:31 AM	60
SZ D2 4					0.0028	0.0083			0.054	0.017	0.024			0.0013	0.0015	0.002		0.0025		0.0033	0.0045									0.049	2/22/22 11:51:02 AM	60
SZ D2 5				0.0049	0.0039	0.0095			0.065	0.022	0.032					0.0023		0.0032			0.0059									0.066	2/22/22 11:52:43 AM	60
SZ D2 6		0.015		0.0053	0.0044	0.013			0.058	0.028	0.03			0.0019		0.0024		0.0035		0.0077	0.0068		0.05							0.061	2/22/22 11:54:26 AM	60
SZ D2 7				0.0041	0.0031	0.008			0.054	0.018	0.027			0.0014		0.0021		0.0026		0.0048	0.0049									0.055	2/22/22 11:56:12 AM	60
SZ C2 1					0.0027	0.0068			0.051	0.018	0.022			0.0012	0.0015	0.0019		0.0022			0.004									0.045	2/22/22 11:58:17 AM	60
SZ C2 2					0.0029	0.0073			0.052	0.019	0.023			0.0012	0.0015	0.002		0.0023			0.0042									0.047	2/22/22 11:59:47 AM	60
SZ C2 3		0.011			0.0033	0.009			0.056	0.02	0.025			0.0015	0.0015	0.002		0.0028			0.0052									0.05	2/22/22 12:01:11 PM	60
SZ C2 4				0.0041	0.0031	0.008		0.0024	0.052	0.016	0.027	0.0019		0.0012		0.0018		0.0024		0.0084	0.0044									0.055	2/22/22 12:02:40 PM	60
SZ C2 5					0.0033	0.0087			0.056	0.019	0.023			0.0013		0.002		0.0027		0.007	0.005									0.046	2/22/22 12:04:05 PM	60
SZ C2 6		0.017		0.0061	0.0053	0.014			0.061	0.03				0.0023		0.0025		0.0043		0.0093	0.008		0.053							0.084	2/22/22 12:05:30 PM	60
SZ C2 7				0.0042	0.0033	0.01			0.054	0.019	0.026			0.0014		0.002		0.0026		0.0057	0.0048									0.052	2/22/22 12:06:44 PM	60
SZ F2 1					0.0029	0.0068			0.053	0.014	0.026	0.002				0.0019		0.0023		0.0056	0.0044									0.053	2/22/22 12:15:17 PM	60
SZ F2 2				0.0035	0.0025	0.0064			0.051	0.019	0.024			0.0012	0.0014	0.0019		0.0023			0.0043									0.049	2/22/22 12:16:42 PM	60
SZ F2 3					0.0027	0.0067			0.051	0.02	0.031			0.0012		0.002		0.0025			0.0048									0.063	2/22/22 12:18:41 PM	60
SZ F2 4		0.013			0.0035	0.0093			0.063	0.023	0.028					0.0023		0.003			0.0056									0.056	2/22/22 12:20:00 PM	60
SZ F2 5		0.023			0.0061	0.017			0.081	0.034				0.0034				0.0066		0.0088	0.012									0.031	2/22/22 12:21:56 PM	60
SZ F2 6					0.0027	0.0072			0.052	0.019	0.021			0.0012		0.0018		0.0024		0.0063	0.0046									0.043	2/22/22 12:25:37 PM	60
SZ F2 7					0.0029	0.008			0.053	0.018	0.025			0.0012		0.0019		0.0025		0.0077	0.0047									0.051	2/22/22 12:27:31 PM	60
SZ F2 8		0.013			0.0033	0.012			0.057	0.025	0.022			0.0017		0.0022		0.0033		0.0071	0.0063									0.045	2/22/22 12:29:04 PM	60
SZ F1 1					0.0026	0.0051			0.052	0.015	0.023				0.0016	0.0021		0.0023		0.0041	0.0046									0.046	2/22/22 12:31:25 PM	60
SZ F1 2		0.0099			0.0026	0.0054		0.0025	0.052	0.015	0.023				0.0016	0.0022		0.0024		0.0042	0.0046									0.047	2/22/22 12:32:54 PM	60
SZ F1 3					0.0027	0.0055		0.0026	0.053	0.016	0.023					0.0021		0.0024		0.0044	0.0047									0.047	2/22/22 12:34:30 PM	60
SZ F1 4		0.012			0.0028	0.0078			0.055	0.021	0.024			0.0015		0.0021		0.0029		0.0063	0.0054									0.049	2/22/22 12:35:59 PM	60
SZ F1 5					0.0029	0.009			0.055	0.021	0.022			0.0015		0.002		0.0028		0.007	0.0052									0.045	2/22/22 12:37:31 PM	60
SZ F1 6					0.0027	0.0079			0.053	0.018	0.026			0.0014	0.0015	0.002		0.0025			0.0045									0.053	2/22/22 12:39:19 PM	60
SZ F1 7		0.035			0.0087	0.027			0.082	0.0067				0.003				0.0063		0.032	0.012									0.024	2/22/22 12:40:47 PM	60
SZ E1 1		0.011		0.0039	0.0031	0.0062		0.0026	0.055	0.016	0.03			0.0015	0.0016	0.002		0.0027		0.0038	0.0053									0.061	2/22/22 12:42:52 PM	60
SZ E1 2					0.0026	0.0051		0.0025	0.052	0.015	0.024				0.0016	0.002		0.0024		0.0034	0.0047									0.049	2/22/22 12:44:20 PM	60
SZ E1 3		0.01		0.0037	0.0031	0.0062			0.055	0.017	0.023			0.0014	0.0016	0.002		0.0026		0.0038	0.0051									0.045	2/22/22 12:45:56 PM	60
SZ E1 4				0.0046	0.0036	0.0091			0.06	0.021	0.033			0.0016		0.0022		0.0029			0.0056									0.067	2/22/22 12:47:34 PM	60
SZ E1 5		0.013		0.0045	0.0037	0.0094			0.057	0.02	0.027			0.0016		0.002		0.003		0.007	0.0055									0.055	2/22/22 1:57:44 PM	60
SZ E1 6					0.0027	0.0079			0.053	0.019	0.021			0.0013		0.0021		0.0025		0.0051	0.0046									0.041	2/22/22 1:59:21 PM	60
SZ D1 1		0.01			0.0027	0.0057			0.053	0.016	0.025				0.0016	0.0021		0.0025		0.0033	0.0048									0.051	2/22/22 2:01:09 PM	60
SZ D1 2					0.0028	0.0048			0.053	0.015	0.028				0.0016	0.0021		0.0024			0.0046									0.056	2/22/22 2:02:24 PM	60
SZ D1 3					0.0027	0.0062			0.054	0.017	0.027				0.0016	0.0021		0.0027		0.0035	0.0051									0.054	2/22/22 2:03:39 PM	60
SZ D1 4				0.0043	0.0035	0.0065		0.003	0.059	0.019	0.032					0.0023		0.003		0.0039	0.0057									0.065	2/22/22 2:04:57 PM	60
SZ D1 5		0.019		0.0072	0.0061	0.014			0.062	0.029				0.0023		0.0024		0.0044		0.012	0.0084		0.055							0.035	2/22/22 2:06:18 PM	60
SZ I 1		0.012		0.004	0.0034	0.0082			0.055	0.02	0.024			0.0015		0.002		0.0028		0.0063	0.005									0.048	2/22/22 2:08:50 PM	60
SZ I 2		0.012		0.0044	0.0034	0.0081			0.055	0.021				0.0014		0.002		0.0028		0.0067	0.005									0.052	2/22/22 2:10:04 PM	60
SZ II 1		0.011		0.0039	0.003	0.0069		0.0024	0.052	0.016	0.03	0.0019		0.0013		0.0019		0.0024		0.0053	0.0042									0.06	2/22/22 2:12:00 PM	60
SZ II 2		0.018		0.0062	0.0052	0.013			0.069	0.024				0.0023				0.0045		0.0096	0.0082									0.031	2/22/22 2:13:30 PM	60
SZ III 1		0.012		0.0042	0.0034	0.0074			0.054	0.015	0.034	0.002				0.0018		0.0026		0.0075	0.0047									0.07	2/22/22 2:15:34 PM	60
SZ III 2		0.013		0.0046	0.0037	0.0083			0.058	0.017	0.032					0.002		0.0028		0.0071	0.0051									0.066	2/22/22 2:17:02 PM	60
SZ IV 1		0.013		0.0043	0.0035	0.009			0.054	0.016	0.03	0.0019				0.0018		0.0026		0.0088	0.0046									0.062	2/22/22 2:20:18 PM	60
SZ IV 2		0.013		0.0045	0.0035	0.0092			0.056	0.018	0.027	0.002		0.0013		0.0019		0.0026		0.009	0.0047									0.055	2/22/22 2:21:31 PM	60
SZ IV 3		0.012		0.0042	0.0034	0.0093			0.056	0.016	0.027	0.002		0.0014		0.002		0.0026		0.0071	0.0047									0.054	2/22/22 2:22:50 PM	60
SZ V 1				0.0039	0.003	0.0085		0.0024	0.052	0.017	0.028	0.0019		0.0013		0.0019		0.0023		0.0047	0.0041									0.056	2/22/22 2:24:31 PM	60
SZ V 2		0.012		0.0044	0.0036	0.0089			0.057	0.019	0.03			0.0014		0.0019		0.0026		0.0057	0.0047									0.061	2/22/22 2:25:52 PM	60
SZ VI 1		0.014		0.0048	0.0038	0.0093			0.054	0.014	0.039	0.0021		0.0013		0.0015		0.0027		0.0094	0.0052									0.08	2/22/22 2:27:27 PM	60
SZ VI 2				0.0046	0.0037	0.0098			0.057	0.018	0.032	0.0021		0.0014		0.002		0.0027		0.0076	0.0049									0.065	2/22/22 2:28:36 PM	60
SZ VI 3		0.022		0.0079	0.0058	0.012		0.003	0.056	0.0093	0.042	0.0023		0.0012				0.0035		0.022	0.0084									0.087	2/22/22 2:29:48 PM	60
SZ VII 1		0.012		0.0044	0.0033	0.0085			0.052	0.019	0.032	0.002		0.0012		0.0019		0.0025		0.0054	0.0046									0.02	2/22/22 2:34:11 PM	60
SZ VII 2					0.0032	0.0085			0.053	0.022	0.028					0.0021		0.0027		0.0052	0.0046									0.058	2/22/22 2:36:08 PM	60
SZ VII 3					0.0028	0.0064			0.051	0.021						0.002		0.0022		0.0045	0.004									0.05	2/22/22 2:37:15 PM	60
SZ B5 10									0.045		0.077	0.0026	0.015	0.0019				0.0041		0.02	0.0065				0.007				0.033	0.045	2/22/22 2:46:08 PM	60
SZ B5 11					0.0038	0.0079		0.0029	0.057	0.0025		0.0017		0.0011				0.0026		0.017	0.0047									0.017	2/22/22 2:48:00 PM	60
SZ B5 12		0.029				0.013			0.051		0.071	0.0031	0.0076					0.0038		0.022	0.0063				0.0072			0.014	0.021	0.15	2/22/22 2:49:40 PM	60
SZ B5 13					0.0054	0.0092			0.055		0.056	0.0024	0.0024					0.0037		0.02	0.0054				0.0061					0.12	2/22/22 2:51:16 PM	60
SZ B5 14					0.0044	0.009		0.0031	0.059	0.0029	0.043	0.0022		0.0014				0.0032		0.018	0.0055									0.088	2/22/22 2:52:32 PM	60
SZ B5 15					0.006	0.016		0.0034	0.068	0.013	0.048		0.0026	0.0018				0.0043		0.025	0.0076									0.099	2/22/22 2:55:02 PM	60
SZ B5 16		0.027			0.0066	0.018			0.069	0.0041	0.039	0.0021		0.0017				0.0039		0.024	0.0072									0.079	2/22/22 2:56:41 PM	60
SZ E6 10					0.0031	0.008			0.05	0.022	0.04		0.0024			0.0022		0.0028			0.0052									0.082	2/22/22 3:01:19 PM	60
SZ E6 11		0.021			0.0057	0.015		0.0032	0.061	0.026	0.069		0.0033					0.0041		0.0086	0.0077									0.044	2/22/22 3:02:46 PM	60
SZ E6 12		0.019			0.0047	0.014		0.0031	0.051	0.021	0.065	0.0028	0.0035	0.0019		0.002		0.0034			0.0062								0.01	0.14	2/22/22 3:04:09 PM	60
SZ F6 5		0.021		0.0078	0.0059	0.013			0.047	0.017	0.073	0.0034	0.0031					0.0031			0.0055				0.11					0.049	2/22/22 3:06:19 PM	60
SZ F6 6		0.015			0.0041	0.01			0.054	0.019	0.057	0.0027	0.0029			0.002		0.003		0.0042	0.0054				0.11					0.12	2/22/22 3:07:43 PM	60
SZ F6 7		0.013			0.0032	0.0096			0.056	0.022	0.029		0.0045			0.0023		0.003		0.0042	0.0054								0.013	0.059	2/22/22 3:09:04 PM	60
SZ F7 5					0.0029			0.0025	0.053	0.016	0.027					0.0019		0.0023		0.0064	0.0043									0.055	2/22/22 3:11:50 PM	60
SZ F7 6		0.014			0.0036	0.0078			0.061	0.016	0.034							0.003		0.0081	0.0056									0.07	2/22/22 3:13:22 PM	60
SZ E7 7					0.0025	0.0049		0.0023	0.049	0.019	0.02			0.00099	0.0014	0.0017		0.002		0.0029	0.0038									0.039	2/22/22 3:15:38 PM	60
SZ E7 8		0.012			0.0028	0.0063		0.0025	0.053	0.02	0.026			0.0012		0.0019		0.0024		0.0034	0.0045									0.053	2/22/22 3:16:55 PM	60
SZ W 1	86				2				2	0			0	0																1	2/22/22 4:00:03 PM	120
SZ W 2	94			4	3	5			1	0			0	0																1	2/22/22 4:02:32 PM	120
SZ W 3	92				3				1	0			0	0					3											1	2/22/22 4:06:52 PM	120
SZ W 4	116	22			6	31			9	3			0	0								46								10	2/22/22 4:12:05 PM	120
SZ W 5	83				2				1	0			0	0					3											1	2/22/22 4:15:12 PM	120
SZ test occhi pb 1						0.16			0.037	0.037				0.051			0.14			0.25	0.31									0.38	2/22/22 4:19:51 PM	30
SZ test occhi pb 2						0.75				0.24		0.061		0.15			0.41			0.83	1							0.32		0.43	2/22/22 4:21:47 PM	30
SZ test occhi pb 3						1				0.34		0.077		0.21			0.54			1.2	1.5			0.47				0.44		0.53	2/22/22 4:22:30 PM	30
SZ test occhi pb 4						1				0.44				0.15			0.39			0.78	0.96			0.44				0.38		0.88	2/22/22 4:23:41 PM	30
SZ test occhi pb 5						1			0.28	0.36		0.085		0.2			0.57			1.3				0.48				0.47		0.74	2/22/22 4:25:15 PM	30
SZ test occhi pb 6						0.98		0.25	0.21	0.87		0.06		0.23			0.61			1.4	1.8			0.29		0.13	0.1	0.43		0.44	2/22/22 4:26:07 PM	30
SZ test occhi pb 7						0.92			0.23	0.34		0.071		0.19			0.49			1.1	1.3			0.38				0.39		0.87	2/22/22 4:30:25 PM	30
SZ test occhi pb 8						1.2				0.35		0.083		0.28			0.77			2	2.5							0.57		0.56	2/22/22 4:31:17 PM	30
SZ test occhi pb 9						1.2			0.34	0.37		0.087		0.23			0.75			1.9	2.4			0.61				0.56		0.7	2/22/22 4:32:24 PM	30
SZ test occhi pb 10						1.5			0.44	0.87		0.093		0.32			1.2			3				0.74			0.35	0.74			2/22/22 4:35:20 PM	30
SZ test occhi pb 11	2238					91				20				7						40											2/22/22 4:37:26 PM	30
SZ test occhi pb 12	2244				120	189				29				9						42											2/22/22 4:38:24 PM	30
